# Supplementary material for: Research on the spatial–temporal evolution of healthcare resource allocation efficiency in China
Source: Front Public Health. 2026 Jan 15;13:1729223. doi: 10.3389/fpubh.2025.1729223 (PMC12852340; doi:10.3389/fpubh.2025.1729223)
Supplement: Supplementary file 1 [file Data_Sheet_1.ZIP]

Archive with 110 entries (86 files):
- Data Summary/
- Data Summary/Data Analysis/
- Data Summary/Data Analysis/2014/
- Data Summary/Data Analysis/2014/123.ins
- Data Summary/Data Analysis/2014/2014.DTA
- Data Summary/Data Analysis/2014/2014.out
- Data Summary/Data Analysis/2014/Raw data of various indicators for 31 provinces in China in 2014.xlsx
- Data Summary/Data Analysis/2015/
- Data Summary/Data Analysis/2015/123.ins
- Data Summary/Data Analysis/2015/2015.DTA
- Data Summary/Data Analysis/2015/2015.out
- Data Summary/Data Analysis/2015/Raw data of various indicators for 31 provinces in China in 2015.xlsx
- Data Summary/Data Analysis/2016/
- Data Summary/Data Analysis/2016/123.ins
- Data Summary/Data Analysis/2016/2016.DTA
- Data Summary/Data Analysis/2016/2016.out
- Data Summary/Data Analysis/2016/Raw data of various indicators for 31 provinces in China in 2016.xlsx
- Data Summary/Data Analysis/2017/
- Data Summary/Data Analysis/2017/123.ins
- Data Summary/Data Analysis/2017/2017.DTA
- Data Summary/Data Analysis/2017/2017.out
- Data Summary/Data Analysis/2017/Raw data of various indicators for 31 provinces in China in 2017.xlsx
- Data Summary/Data Analysis/2018/
- Data Summary/Data Analysis/2018/123.ins
- Data Summary/Data Analysis/2018/2018.DTA
- Data Summary/Data Analysis/2018/2018.out
- Data Summary/Data Analysis/2018/Raw data of various indicators for 31 provinces in China in 2018.xlsx
- Data Summary/Data Analysis/2019/
- Data Summary/Data Analysis/2019/123.ins
- Data Summary/Data Analysis/2019/2019.DTA
- Data Summary/Data Analysis/2019/2019.out
- Data Summary/Data Analysis/2019/Raw data of various indicators for 31 provinces in China in 2019.xlsx
- Data Summary/Data Analysis/2020/
- Data Summary/Data Analysis/2020/123.ins
- Data Summary/Data Analysis/2020/2020.DTA
- Data Summary/Data Analysis/2020/2020.out
- Data Summary/Data Analysis/2020/Raw data of various indicators for 31 provinces in China in 2020.xlsx
- Data Summary/Data Analysis/2021/
- Data Summary/Data Analysis/2021/123.ins
- Data Summary/Data Analysis/2021/2021.DTA
- Data Summary/Data Analysis/2021/2021.out
- Data Summary/Data Analysis/2021/Raw data of various indicators for 31 provinces in China in 2021.xlsx
- Data Summary/Data Analysis/2022/
- Data Summary/Data Analysis/2022/123.ins
- Data Summary/Data Analysis/2022/2022.DTA
- Data Summary/Data Analysis/2022/2022.out
- Data Summary/Data Analysis/2022/Raw data of various indicators for 31 provinces in China in 2022.xlsx
- Data Summary/Data Analysis/2023/
- Data Summary/Data Analysis/2023/123.ins
- Data Summary/Data Analysis/2023/2023.DTA
- Data Summary/Data Analysis/2023/2023.out
- Data Summary/Data Analysis/2023/Raw data of various indicators for 31 provinces in China in 2023.xlsx
- Data Summary/Data Analysis/Summary of Data Analysis Results.xlsx
- Data Summary/Data Analysis/Supplementary Notes.txt
- Data Summary/Figure1/
- Data Summary/Figure1/Comprehensive Technical Efficiency Line Chart.xlsx
- Data Summary/Figure1/Secondary Extraction of Analytical Data.xlsx
- Data Summary/Figure2/
- Data Summary/Figure2/Scale Efficiency Line Chart.xlsx
- Data Summary/Figure2/Secondary Extraction of Analytical Data.xlsx
- Data Summary/Figure3/
- Data Summary/Figure3/Pure Technical Efficiency Line Chart.xlsx
- Data Summary/Figure3/Secondary Extraction of Analytical Data.xlsx
- Data Summary/Figure4/
- Data Summary/Figure4/Total Factor Productivity (TFP) Line Chart, 2014-2023.xlsx
- Data Summary/Figure5/
- Data Summary/Figure5/123.ins
- Data Summary/Figure5/1423.DTA
- Data Summary/Figure5/1423.out
- Data Summary/Figure5/malmquist index(2014-2023).xlsx
- Data Summary/Figure5/Total Factor Productivity Line Chart.xlsx
- Data Summary/Robustness Tests/
- Data Summary/Robustness Tests/dynamic efficiency analysis test/
- Data Summary/Robustness Tests/dynamic efficiency analysis test/check.DTA
- Data Summary/Robustness Tests/dynamic efficiency analysis test/check.out
- Data Summary/Robustness Tests/dynamic efficiency analysis test/dynamic efficiency analysis test--Malmquist index CCR model.xlsx
- Data Summary/Robustness Tests/dynamic efficiency analysis test/Raw data of various indicators by province from 2014 to 2023.xlsx
- Data Summary/Robustness Tests/static efficiency analysis test/
- Data Summary/Robustness Tests/static efficiency analysis test/After replacing the indicator--Raw data of various indicators for 31 provinces in China in 2023.xlsx
- Data Summary/Robustness Tests/static efficiency analysis test/check.DTA
- Data Summary/Robustness Tests/static efficiency analysis test/check.out
- Data Summary/Robustness Tests/static efficiency analysis test/static efficiency analysis test.xlsx
- Data Summary/Table 1/
- Data Summary/Table 1/Annual Data on the Number of Discharges by Province.xlsx
- Data Summary/Table 1/Annual Data on the Number of Health Technical Personnel by Province.xlsx
- Data Summary/Table 1/Annual Data on the Number of institutional Beds by Province.xlsx
- Data Summary/Table 1/Annual Data on the Number of medical facilities by Province.xlsx
- Data Summary/Table 1/Annual Data on the Number of patient visits by Province.xlsx
- Data Summary/Table 2/
- Data Summary/Table 2/123.DTA
- Data Summary/Table 2/123.ins
- Data Summary/Table 2/Raw data of various indicators for 31 provinces in China in 2023.xlsx
- Data Summary/Table 2/Specific values in Table 2.jpg
- Data Summary/Table 2/Supplementary Notes.txt
- Data Summary/Table 2/table2.out
- Data Summary/Table 3 and Table 4/
- Data Summary/Table 3 and Table 4/Raw data of various indicators for 31 provinces in China in 2023.xlsx
- Data Summary/Table 3 and Table 4/Table 3--Export results.xlsx
- Data Summary/Table 3 and Table 4/Table 3-Software analysis results.jpg
- Data Summary/Table 3 and Table 4/Table 4--Export results.xlsx
- Data Summary/Table 3 and Table 4/Table 4-Software analysis results.jpg
- Data Summary/Table 5 and Table 6/
- Data Summary/Table 5 and Table 6/1234.DTA
- Data Summary/Table 5 and Table 6/1234.ins
- Data Summary/Table 5 and Table 6/malmquist index(2014-2023).xlsx
- Data Summary/Table 5 and Table 6/Raw data of various indicators by province from 2014 to 2023.xlsx
- Data Summary/Table 5 and Table 6/Supplementary Notes.txt
- Data Summary/Table 5 and Table 6/Table 5.jpg
- Data Summary/Table 5 and Table 6/Table 6.jpg
- Data Summary/Table 5 and Table 6/table5 and 6.out
