# Supplementary material for: Research on the spatial–temporal evolution of healthcare resource allocation efficiency in China
Source: Front Public Health. 2026 Jan 15;13:1729223. doi: 10.3389/fpubh.2025.1729223 (PMC12852340; doi:10.3389/fpubh.2025.1729223)
Supplement: Supplementary file 1 [file Data_Sheet_1.ZIP › Data Summary/Data Analysis/2014/2014.out]

 Results from DEAP Version 2.1
 
Instruction file = 123.ins     
Data file          = 123.dta     
 
 Input orientated DEA
 
 Scale assumption: VRS
 
 Slacks calculated using multi-stage method
 
 
 EFFICIENCY SUMMARY:
 
  firm  crste  vrste  scale
 
    1  0.912  0.921  0.991 irs
    2  0.896  0.946  0.947 irs
    3  0.956  0.971  0.985 drs
    4  1.000  1.000  1.000  - 
    5  0.905  0.925  0.979 drs
    6  1.000  1.000  1.000  - 
    7  0.881  0.890  0.990 irs
    8  0.860  1.000  0.860 drs
    9  1.000  1.000  1.000  - 
   10  0.768  0.907  0.847 irs
   11  0.708  0.710  0.997 irs
   12  0.575  0.586  0.981 irs
   13  0.910  0.921  0.988 drs
   14  1.000  1.000  1.000  - 
   15  0.948  1.000  0.948 drs
   16  0.979  1.000  0.979 drs
   17  1.000  1.000  1.000  - 
   18  0.651  0.663  0.982 irs
   19  0.654  0.662  0.987 irs
   20  0.608  0.626  0.970 irs
   21  1.000  1.000  1.000  - 
   22  1.000  1.000  1.000  - 
   23  0.955  1.000  0.955 drs
   24  1.000  1.000  1.000  - 
   25  1.000  1.000  1.000  - 
   26  0.733  1.000  0.733 irs
   27  0.725  0.732  0.989 irs
   28  0.847  0.860  0.985 irs
   29  0.732  0.901  0.812 irs
   30  0.802  0.913  0.879 irs
   31  0.915  0.928  0.986 irs
 
 mean  0.868  0.905  0.960

Note: crste = technical efficiency from CRS DEA
      vrste = technical efficiency from VRS DEA
      scale = scale efficiency = crste/vrste


Note also that all subsequent tables refer to VRS results
 
 
 SUMMARY OF OUTPUT SLACKS:
 
 firm  output:           1           2
    1                0.000       3.304
    2                0.000       2.436
    3                0.000       0.000
    4                0.000       0.000
    5                0.000       0.000
    6                0.000       0.000
    7                0.000       0.000
    8                0.000       0.000
    9                0.000       0.000
   10                0.000       0.000
   11                0.000       0.000
   12                0.000       0.000
   13                0.000       0.000
   14                0.000       0.000
   15                0.000       0.000
   16                0.000       0.000
   17                0.000       0.000
   18                0.000       0.000
   19                0.000       0.000
   20                0.000       0.000
   21                0.000       0.000
   22                0.000       0.000
   23                0.000       0.000
   24                0.000       0.000
   25                0.000       0.000
   26                0.000       0.000
   27                0.025       0.000
   28                0.000       0.000
   29                0.065       0.000
   30                0.000       0.000
   31                0.229       0.000

 mean                0.010       0.185
 
 
 SUMMARY OF INPUT SLACKS:
 
 firm  input:            1           2           3
    1                5.568       0.000     261.934
    2                0.197       0.000     145.583
    3                0.000       2.059     149.779
    4                0.000       0.000       0.000
    5                0.000       2.036     162.327
    6                0.000       0.000       0.000
    7                0.000       0.000      34.391
    8                0.000       0.000       0.000
    9                0.000       0.000       0.000
   10                0.618       0.000      12.507
   11                0.000       0.346       0.000
   12                0.000       0.000     391.399
   13                0.000       0.000      83.115
   14                0.000       0.000       0.000
   15                0.000       0.000       0.000
   16                0.000       0.000       0.000
   17                0.000       0.000       0.000
   18                0.000       0.000      51.595
   19                0.000       0.000      31.776
   20                0.000       0.000     128.252
   21                0.000       0.000       0.000
   22                0.000       0.000       0.000
   23                0.000       0.000       0.000
   24                0.000       0.000       0.000
   25                0.000       0.000       0.000
   26                0.000       0.000       0.000
   27                0.000       0.000     323.184
   28                0.000       0.584       0.000
   29                0.000       0.000       0.000
   30                0.038       0.007       0.000
   31                0.000       0.000     200.969

 mean                0.207       0.162      63.768
 
 
 SUMMARY OF PEERS:
 
  firm  peers:
    1     26    4
    2     26    4
    3     23   25    9
    4      4
    5     25    9   23
    6      6
    7     14   21    9   26
    8      8
    9      9
   10      9   26   21
   11     24   14   25   26
   12     14    9   21   26
   13      9   25   23   14
   14     14
   15     15
   16     16
   17     17
   18      4   14   25   26
   19     14   21   24   26
   20     21   14    9   26
   21     21
   22     22
   23     23
   24     24
   25     25
   26     26
   27     26   24   21
   28      4   25   14   26
   29     24   26   14   22
   30      4   26   21
   31     21   24   26
 
 
 SUMMARY OF PEER WEIGHTS:
   (in same order as above)
 
  firm  peer weights:
    1   0.155 0.845
    2   0.567 0.433
    3   0.034 0.635 0.332
    4   1.000
    5   0.385 0.500 0.115
    6   1.000
    7   0.310 0.145 0.135 0.410
    8   1.000
    9   1.000
   10   0.028 0.928 0.043
   11   0.116 0.587 0.205 0.092
   12   0.281 0.021 0.182 0.515
   13   0.044 0.154 0.109 0.693
   14   1.000
   15   1.000
   16   1.000
   17   1.000
   18   0.013 0.423 0.029 0.534
   19   0.033 0.208 0.447 0.312
   20   0.175 0.167 0.016 0.641
   21   1.000
   22   1.000
   23   1.000
   24   1.000
   25   1.000
   26   1.000
   27   0.290 0.026 0.684
   28   0.117 0.088 0.323 0.472
   29   0.007 0.887 0.032 0.074
   30   0.009 0.903 0.088
   31   0.255 0.425 0.320
 
 
 PEER COUNT SUMMARY:
   (i.e., no. times each firm is a peer for another)
 
  firm  peer count:
    1       0
    2       0
    3       0
    4       5
    5       0
    6       0
    7       0
    8       0
    9       7
   10       0
   11       0
   12       0
   13       0
   14       9
   15       0
   16       0
   17       0
   18       0
   19       0
   20       0
   21       8
   22       1
   23       3
   24       5
   25       6
   26      14
   27       0
   28       0
   29       0
   30       0
   31       0
 
 
 
 SUMMARY OF OUTPUT TARGETS:
 
 firm  output:           1           2
    1                2.140     272.604
    2                1.160     150.936
    3                4.130     973.090
    4                2.510     318.540
    5                5.260    1148.240
    6                5.040     753.690
    7                2.120     532.800
    8                6.310    1501.740
    9                7.810    1392.360
   10                0.450      96.960
   11                1.850     631.940
   12                1.280     388.240
   13                2.630     818.180
   14                2.110     694.520
   15                5.500    1437.220
   16                3.450    1053.660
   17                2.510    1222.670
   18                1.060     331.830
   19                1.210     486.700
   20                1.000     299.400
   21                2.490     831.470
   22                1.380     548.810
   23                4.450    1501.160
   24                1.300     633.840
   25                2.190     725.900
   26                0.130      23.060
   27                1.775     591.810
   28                1.230     336.430
   29                0.295      87.890
   30                0.360      97.090
   31                1.229     488.700
 
 
 SUMMARY OF INPUT TARGETS:
 
 firm  input:            1           2           3
    1               14.059      10.108     297.798
    2                7.834       5.760     207.210
    3               34.116      29.282    1151.787
    4               16.410      11.750     332.000
    5               42.389      34.233    1246.638
    6               37.590      24.580     935.000
    7               18.372      14.662     461.176
    8               60.380      50.060    1854.000
    9               58.300      40.580    1260.000
   10                3.972       3.130     160.756
   11               18.190      17.788     682.760
   12               12.279      10.398     331.867
   13               24.677      23.203     808.193
   14               20.140      18.670     565.000
   15               49.480      45.930    1412.000
   16               33.560      31.750     771.000
   17               34.140      35.550    1018.000
   18               10.044       9.354     334.515
   19               14.054      13.332     631.866
   20                9.679       8.081     272.052
   21               25.860      20.160     486.000
   22               15.430      16.060     565.000
   23               45.190      45.960    1814.000
   24               17.000      18.220    1067.000
   25               20.890      22.490    1060.000
   26                1.290       1.190     112.000
   27               18.502      14.606     392.451
   28               10.877       9.948     367.431
   29                3.054       2.973     166.681
   30                3.596       2.960     147.011
   31               14.229      13.264     613.418
 
 
 
 FIRM BY FIRM RESULTS:
 
 
Results for firm:     1
Technical efficiency = 0.921
Scale efficiency     = 0.991  (irs)
 PROJECTION SUMMARY:
  variable           original        radial         slack     projected
                        value      movement      movement         value
 output     1           2.140         0.000         0.000         2.140
 output     2         269.300         0.000         3.304       272.604
 input      1          21.320        -1.693        -5.568        14.059
 input      2          10.980        -0.872         0.000        10.108
 input      3         608.000       -48.268      -261.934       297.798
 LISTING OF PEERS:
  peer   lambda weight
   26      0.155
    4      0.845
 
 
Results for firm:     2
Technical efficiency = 0.946
Scale efficiency     = 0.947  (irs)
 PROJECTION SUMMARY:
  variable           original        radial         slack     projected
                        value      movement      movement         value
 output     1           1.160         0.000         0.000         1.160
 output     2         148.500         0.000         2.436       150.936
 input      1           8.490        -0.460        -0.197         7.834
 input      2           6.090        -0.330         0.000         5.760
 input      3         373.000       -20.207      -145.583       207.210
 LISTING OF PEERS:
  peer   lambda weight
   26      0.567
    4      0.433
 
 
Results for firm:     3
Technical efficiency = 0.971
Scale efficiency     = 0.985  (drs)
 PROJECTION SUMMARY:
  variable           original        radial         slack     projected
                        value      movement      movement         value
 output     1           4.130         0.000         0.000         4.130
 output     2         973.090         0.000         0.000       973.090
 input      1          35.150        -1.034         0.000        34.116
 input      2          32.290        -0.950        -2.059        29.282
 input      3        1341.000       -39.434      -149.779      1151.787
 LISTING OF PEERS:
  peer   lambda weight
   23      0.034
   25      0.635
    9      0.332
 
 
Results for firm:     4
Technical efficiency = 1.000
Scale efficiency     = 1.000  (crs)
 PROJECTION SUMMARY:
  variable           original        radial         slack     projected
                        value      movement      movement         value
 output     1           2.510         0.000         0.000         2.510
 output     2         318.540         0.000         0.000       318.540
 input      1          16.410         0.000         0.000        16.410
 input      2          11.750         0.000         0.000        11.750
 input      3         332.000         0.000         0.000       332.000
 LISTING OF PEERS:
  peer   lambda weight
    4      1.000
 
 
Results for firm:     5
Technical efficiency = 0.925
Scale efficiency     = 0.979  (drs)
 PROJECTION SUMMARY:
  variable           original        radial         slack     projected
                        value      movement      movement         value
 output     1           5.260         0.000         0.000         5.260
 output     2        1148.240         0.000         0.000      1148.240
 input      1          45.850        -3.461         0.000        42.389
 input      2          39.230        -2.961        -2.036        34.233
 input      3        1524.000      -115.035      -162.327      1246.638
 LISTING OF PEERS:
  peer   lambda weight
   25      0.385
    9      0.500
   23      0.115
 
 
Results for firm:     6
Technical efficiency = 1.000
Scale efficiency     = 1.000  (crs)
 PROJECTION SUMMARY:
  variable           original        radial         slack     projected
                        value      movement      movement         value
 output     1           5.040         0.000         0.000         5.040
 output     2         753.690         0.000         0.000       753.690
 input      1          37.590         0.000         0.000        37.590
 input      2          24.580         0.000         0.000        24.580
 input      3         935.000         0.000         0.000       935.000
 LISTING OF PEERS:
  peer   lambda weight
    6      1.000
 
 
Results for firm:     7
Technical efficiency = 0.890
Scale efficiency     = 0.990  (irs)
 PROJECTION SUMMARY:
  variable           original        radial         slack     projected
                        value      movement      movement         value
 output     1           2.120         0.000         0.000         2.120
 output     2         532.800         0.000         0.000       532.800
 input      1          20.650        -2.278         0.000        18.372
 input      2          16.480        -1.818         0.000        14.662
 input      3         557.000       -61.433       -34.391       461.176
 LISTING OF PEERS:
  peer   lambda weight
   14      0.310
   21      0.145
    9      0.135
   26      0.410
 
 
Results for firm:     8
Technical efficiency = 1.000
Scale efficiency     = 0.860  (drs)
 PROJECTION SUMMARY:
  variable           original        radial         slack     projected
                        value      movement      movement         value
 output     1           6.310         0.000         0.000         6.310
 output     2        1501.740         0.000         0.000      1501.740
 input      1          60.380         0.000         0.000        60.380
 input      2          50.060         0.000         0.000        50.060
 input      3        1854.000         0.000         0.000      1854.000
 LISTING OF PEERS:
  peer   lambda weight
    8      1.000
 
 
Results for firm:     9
Technical efficiency = 1.000
Scale efficiency     = 1.000  (crs)
 PROJECTION SUMMARY:
  variable           original        radial         slack     projected
                        value      movement      movement         value
 output     1           7.810         0.000         0.000         7.810
 output     2        1392.360         0.000         0.000      1392.360
 input      1          58.300         0.000         0.000        58.300
 input      2          40.580         0.000         0.000        40.580
 input      3        1260.000         0.000         0.000      1260.000
 LISTING OF PEERS:
  peer   lambda weight
    9      1.000
 
 
Results for firm:    10
Technical efficiency = 0.907
Scale efficiency     = 0.847  (irs)
 PROJECTION SUMMARY:
  variable           original        radial         slack     projected
                        value      movement      movement         value
 output     1           0.450         0.000         0.000         0.450
 output     2          96.960         0.000         0.000        96.960
 input      1           5.060        -0.470        -0.618         3.972
 input      2           3.450        -0.320         0.000         3.130
 input      3         191.000       -17.737       -12.507       160.756
 LISTING OF PEERS:
  peer   lambda weight
    9      0.028
   26      0.928
   21      0.043
 
 
Results for firm:    11
Technical efficiency = 0.710
Scale efficiency     = 0.997  (irs)
 PROJECTION SUMMARY:
  variable           original        radial         slack     projected
                        value      movement      movement         value
 output     1           1.850         0.000         0.000         1.850
 output     2         631.940         0.000         0.000       631.940
 input      1          25.630        -7.440         0.000        18.190
 input      2          25.550        -7.416        -0.346        17.788
 input      3         962.000      -279.240         0.000       682.760
 LISTING OF PEERS:
  peer   lambda weight
   24      0.116
   14      0.587
   25      0.205
   26      0.092
 
 
Results for firm:    12
Technical efficiency = 0.586
Scale efficiency     = 0.981  (irs)
 PROJECTION SUMMARY:
  variable           original        radial         slack     projected
                        value      movement      movement         value
 output     1           1.280         0.000         0.000         1.280
 output     2         388.240         0.000         0.000       388.240
 input      1          20.950        -8.671         0.000        12.279
 input      2          17.740        -7.342         0.000        10.398
 input      3        1234.000      -510.734      -391.399       331.867
 LISTING OF PEERS:
  peer   lambda weight
   14      0.281
    9      0.021
   21      0.182
   26      0.515
 
 
Results for firm:    13
Technical efficiency = 0.921
Scale efficiency     = 0.988  (drs)
 PROJECTION SUMMARY:
  variable           original        radial         slack     projected
                        value      movement      movement         value
 output     1           2.630         0.000         0.000         2.630
 output     2         818.180         0.000         0.000       818.180
 input      1          26.800        -2.123         0.000        24.677
 input      2          25.200        -1.997         0.000        23.203
 input      3         968.000       -76.692       -83.115       808.193
 LISTING OF PEERS:
  peer   lambda weight
    9      0.044
   25      0.154
   23      0.109
   14      0.693
 
 
Results for firm:    14
Technical efficiency = 1.000
Scale efficiency     = 1.000  (crs)
 PROJECTION SUMMARY:
  variable           original        radial         slack     projected
                        value      movement      movement         value
 output     1           2.110         0.000         0.000         2.110
 output     2         694.520         0.000         0.000       694.520
 input      1          20.140         0.000         0.000        20.140
 input      2          18.670         0.000         0.000        18.670
 input      3         565.000         0.000         0.000       565.000
 LISTING OF PEERS:
  peer   lambda weight
   14      1.000
 
 
Results for firm:    15
Technical efficiency = 1.000
Scale efficiency     = 0.948  (drs)
 PROJECTION SUMMARY:
  variable           original        radial         slack     projected
                        value      movement      movement         value
 output     1           5.500         0.000         0.000         5.500
 output     2        1437.220         0.000         0.000      1437.220
 input      1          49.480         0.000         0.000        49.480
 input      2          45.930         0.000         0.000        45.930
 input      3        1412.000         0.000         0.000      1412.000
 LISTING OF PEERS:
  peer   lambda weight
   15      1.000
 
 
Results for firm:    16
Technical efficiency = 1.000
Scale efficiency     = 0.979  (drs)
 PROJECTION SUMMARY:
  variable           original        radial         slack     projected
                        value      movement      movement         value
 output     1           3.450         0.000         0.000         3.450
 output     2        1053.660         0.000         0.000      1053.660
 input      1          33.560         0.000         0.000        33.560
 input      2          31.750         0.000         0.000        31.750
 input      3         771.000         0.000         0.000       771.000
 LISTING OF PEERS:
  peer   lambda weight
   16      1.000
 
 
Results for firm:    17
Technical efficiency = 1.000
Scale efficiency     = 1.000  (crs)
 PROJECTION SUMMARY:
  variable           original        radial         slack     projected
                        value      movement      movement         value
 output     1           2.510         0.000         0.000         2.510
 output     2        1222.670         0.000         0.000      1222.670
 input      1          34.140         0.000         0.000        34.140
 input      2          35.550         0.000         0.000        35.550
 input      3        1018.000         0.000         0.000      1018.000
 LISTING OF PEERS:
  peer   lambda weight
   17      1.000
 
 
Results for firm:    18
Technical efficiency = 0.663
Scale efficiency     = 0.982  (irs)
 PROJECTION SUMMARY:
  variable           original        radial         slack     projected
                        value      movement      movement         value
 output     1           1.060         0.000         0.000         1.060
 output     2         331.830         0.000         0.000       331.830
 input      1          15.140        -5.096         0.000        10.044
 input      2          14.100        -4.746         0.000         9.354
 input      3         582.000      -195.890       -51.595       334.515
 LISTING OF PEERS:
  peer   lambda weight
    4      0.013
   14      0.423
   25      0.029
   26      0.534
 
 
Results for firm:    19
Technical efficiency = 0.662
Scale efficiency     = 0.987  (irs)
 PROJECTION SUMMARY:
  variable           original        radial         slack     projected
                        value      movement      movement         value
 output     1           1.210         0.000         0.000         1.210
 output     2         486.700         0.000         0.000       486.700
 input      1          21.220        -7.166         0.000        14.054
 input      2          20.130        -6.798         0.000        13.332
 input      3        1002.000      -338.358       -31.776       631.866
 LISTING OF PEERS:
  peer   lambda weight
   14      0.033
   21      0.208
   24      0.447
   26      0.312
 
 
Results for firm:    20
Technical efficiency = 0.626
Scale efficiency     = 0.970  (irs)
 PROJECTION SUMMARY:
  variable           original        radial         slack     projected
                        value      movement      movement         value
 output     1           1.000         0.000         0.000         1.000
 output     2         299.400         0.000         0.000       299.400
 input      1          15.450        -5.771         0.000         9.679
 input      2          12.900        -4.819         0.000         8.081
 input      3         639.000      -238.696      -128.252       272.052
 LISTING OF PEERS:
  peer   lambda weight
   21      0.175
   14      0.167
    9      0.016
   26      0.641
 
 
Results for firm:    21
Technical efficiency = 1.000
Scale efficiency     = 1.000  (crs)
 PROJECTION SUMMARY:
  variable           original        radial         slack     projected
                        value      movement      movement         value
 output     1           2.490         0.000         0.000         2.490
 output     2         831.470         0.000         0.000       831.470
 input      1          25.860         0.000         0.000        25.860
 input      2          20.160         0.000         0.000        20.160
 input      3         486.000         0.000         0.000       486.000
 LISTING OF PEERS:
  peer   lambda weight
   21      1.000
 
 
Results for firm:    22
Technical efficiency = 1.000
Scale efficiency     = 1.000  (crs)
 PROJECTION SUMMARY:
  variable           original        radial         slack     projected
                        value      movement      movement         value
 output     1           1.380         0.000         0.000         1.380
 output     2         548.810         0.000         0.000       548.810
 input      1          15.430         0.000         0.000        15.430
 input      2          16.060         0.000         0.000        16.060
 input      3         565.000         0.000         0.000       565.000
 LISTING OF PEERS:
  peer   lambda weight
   22      1.000
 
 
Results for firm:    23
Technical efficiency = 1.000
Scale efficiency     = 0.955  (drs)
 PROJECTION SUMMARY:
  variable           original        radial         slack     projected
                        value      movement      movement         value
 output     1           4.450         0.000         0.000         4.450
 output     2        1501.160         0.000         0.000      1501.160
 input      1          45.190         0.000         0.000        45.190
 input      2          45.960         0.000         0.000        45.960
 input      3        1814.000         0.000         0.000      1814.000
 LISTING OF PEERS:
  peer   lambda weight
   23      1.000
 
 
Results for firm:    24
Technical efficiency = 1.000
Scale efficiency     = 1.000  (crs)
 PROJECTION SUMMARY:
  variable           original        radial         slack     projected
                        value      movement      movement         value
 output     1           1.300         0.000         0.000         1.300
 output     2         633.840         0.000         0.000       633.840
 input      1          17.000         0.000         0.000        17.000
 input      2          18.220         0.000         0.000        18.220
 input      3        1067.000         0.000         0.000      1067.000
 LISTING OF PEERS:
  peer   lambda weight
   24      1.000
 
 
Results for firm:    25
Technical efficiency = 1.000
Scale efficiency     = 1.000  (crs)
 PROJECTION SUMMARY:
  variable           original        radial         slack     projected
                        value      movement      movement         value
 output     1           2.190         0.000         0.000         2.190
 output     2         725.900         0.000         0.000       725.900
 input      1          20.890         0.000         0.000        20.890
 input      2          22.490         0.000         0.000        22.490
 input      3        1060.000         0.000         0.000      1060.000
 LISTING OF PEERS:
  peer   lambda weight
   25      1.000
 
 
Results for firm:    26
Technical efficiency = 1.000
Scale efficiency     = 0.733  (irs)
 PROJECTION SUMMARY:
  variable           original        radial         slack     projected
                        value      movement      movement         value
 output     1           0.130         0.000         0.000         0.130
 output     2          23.060         0.000         0.000        23.060
 input      1           1.290         0.000         0.000         1.290
 input      2           1.190         0.000         0.000         1.190
 input      3         112.000         0.000         0.000       112.000
 LISTING OF PEERS:
  peer   lambda weight
   26      1.000
 
 
Results for firm:    27
Technical efficiency = 0.732
Scale efficiency     = 0.989  (irs)
 PROJECTION SUMMARY:
  variable           original        radial         slack     projected
                        value      movement      movement         value
 output     1           1.750         0.000         0.025         1.775
 output     2         591.810         0.000         0.000       591.810
 input      1          25.260        -6.758         0.000        18.502
 input      2          19.940        -5.334         0.000        14.606
 input      3         977.000      -261.365      -323.184       392.451
 LISTING OF PEERS:
  peer   lambda weight
   26      0.290
   24      0.026
   21      0.684
 
 
Results for firm:    28
Technical efficiency = 0.860
Scale efficiency     = 0.985  (irs)
 PROJECTION SUMMARY:
  variable           original        radial         slack     projected
                        value      movement      movement         value
 output     1           1.230         0.000         0.000         1.230
 output     2         336.430         0.000         0.000       336.430
 input      1          12.640        -1.763         0.000        10.877
 input      2          12.240        -1.708        -0.584         9.948
 input      3         427.000       -59.569         0.000       367.431
 LISTING OF PEERS:
  peer   lambda weight
    4      0.117
   25      0.088
   14      0.323
   26      0.472
 
 
Results for firm:    29
Technical efficiency = 0.901
Scale efficiency     = 0.812  (irs)
 PROJECTION SUMMARY:
  variable           original        radial         slack     projected
                        value      movement      movement         value
 output     1           0.230         0.000         0.065         0.295
 output     2          87.890         0.000         0.000        87.890
 input      1           3.390        -0.336         0.000         3.054
 input      2           3.300        -0.327         0.000         2.973
 input      3         185.000       -18.319         0.000       166.681
 LISTING OF PEERS:
  peer   lambda weight
   24      0.007
   26      0.887
   14      0.032
   22      0.074
 
 
Results for firm:    30
Technical efficiency = 0.913
Scale efficiency     = 0.879  (irs)
 PROJECTION SUMMARY:
  variable           original        radial         slack     projected
                        value      movement      movement         value
 output     1           0.360         0.000         0.000         0.360
 output     2          97.090         0.000         0.000        97.090
 input      1           3.980        -0.346        -0.038         3.596
 input      2           3.250        -0.282        -0.007         2.960
 input      3         161.000       -13.989         0.000       147.011
 LISTING OF PEERS:
  peer   lambda weight
    4      0.009
   26      0.903
   21      0.088
 
 
Results for firm:    31
Technical efficiency = 0.928
Scale efficiency     = 0.986  (irs)
 PROJECTION SUMMARY:
  variable           original        radial         slack     projected
                        value      movement      movement         value
 output     1           1.000         0.000         0.229         1.229
 output     2         488.700         0.000         0.000       488.700
 input      1          15.340        -1.111         0.000        14.229
 input      2          14.300        -1.036         0.000        13.264
 input      3         878.000       -63.613      -200.969       613.418
 LISTING OF PEERS:
  peer   lambda weight
   21      0.255
   24      0.425
   26      0.320
