# Supplementary material for: Research on the spatial–temporal evolution of healthcare resource allocation efficiency in China
Source: Front Public Health. 2026 Jan 15;13:1729223. doi: 10.3389/fpubh.2025.1729223 (PMC12852340; doi:10.3389/fpubh.2025.1729223)
Supplement: Supplementary file 1 [file Data_Sheet_1.ZIP › Data Summary/Data Analysis/2014/Raw data of various indicators for 31 provinces in China in 2014.xlsx]

## Sheet: Raw data of various indicators 
		Output Indicators		Input Indicators
	Region	patient visits（100 million person - times）	hospital discharges（10,000 persons）	Health Technicians（10,000 persons）	institutional beds（10,000 units）	medical facilities（unit）
Eastern Region	Beijing	2.14	269.3	21.32	10.98	608
	Tianjin	1.16	148.5	8.49	6.09	373
	Hebei	4.13	973.09	35.15	32.29	1341
	Shanghai	2.51	318.54	16.41	11.75	332
	Jiangsu	5.26	1148.24	45.85	39.23	1524
	Zhejiang	5.04	753.69	37.59	24.58	935
	Fujian	2.12	532.8	20.65	16.48	557
	Shandong	6.31	1501.74	60.38	50.06	1854
	Guangdong	7.81	1392.36	58.3	40.58	1260
	Hainan	0.45	96.96	5.06	3.45	191
	Liaoning	1.85	631.94	25.63	25.55	962
Central Region	Shanxi	1.28	388.24	20.95	17.74	1234
	Anhui	2.63	818.18	26.8	25.2	968
	Jiangxi	2.11	694.52	20.14	18.67	565
	Henan	5.5	1437.22	49.48	45.93	1412
	Hubei	3.45	1053.66	33.56	31.75	771
	Hunan	2.51	1222.67	34.14	35.55	1018
	Jilin	1.06	331.83	15.14	14.1	582
	Heilongjiang	1.21	486.7	21.22	20.13	1002
Western Region	Inner Mongolia	1	299.4	15.45	12.9	639
	Guangxi	2.49	831.47	25.86	20.16	486
	Chongqing	1.38	548.81	15.43	16.06	565
	Sichuan	4.45	1501.16	45.19	45.96	1814
	Guizhou	1.3	633.84	17	18.22	1067
	Yunnan	2.19	725.9	20.89	22.49	1060
	Tibet	0.13	23.06	1.29	1.19	112
	Shaanxi	1.75	591.81	25.26	19.94	977
	Gansu	1.23	336.43	12.64	12.24	427
	Qinghai	0.23	87.89	3.39	3.3	185
	Ningxia	0.36	97.09	3.98	3.25	161
	Xinjiang	1	488.7	15.34	14.3	878

## Sheet: All-numeric version
2.14	269.3	21.32	10.98	608
1.16	148.5	8.49	6.09	373
4.13	973.09	35.15	32.29	1341
2.51	318.54	16.41	11.75	332
5.26	1148.24	45.85	39.23	1524
5.04	753.69	37.59	24.58	935
2.12	532.8	20.65	16.48	557
6.31	1501.74	60.38	50.06	1854
7.81	1392.36	58.3	40.58	1260
0.45	96.96	5.06	3.45	191
1.85	631.94	25.63	25.55	962
1.28	388.24	20.95	17.74	1234
2.63	818.18	26.8	25.2	968
2.11	694.52	20.14	18.67	565
5.5	1437.22	49.48	45.93	1412
3.45	1053.66	33.56	31.75	771
2.51	1222.67	34.14	35.55	1018
1.06	331.83	15.14	14.1	582
1.21	486.7	21.22	20.13	1002
1	299.4	15.45	12.9	639
2.49	831.47	25.86	20.16	486
1.38	548.81	15.43	16.06	565
4.45	1501.16	45.19	45.96	1814
1.3	633.84	17	18.22	1067
2.19	725.9	20.89	22.49	1060
0.13	23.06	1.29	1.19	112
1.75	591.81	25.26	19.94	977
1.23	336.43	12.64	12.24	427
0.23	87.89	3.39	3.3	185
0.36	97.09	3.98	3.25	161
1	488.7	15.34	14.3	878
