# Supplementary material for: Research on the spatial–temporal evolution of healthcare resource allocation efficiency in China
Source: Front Public Health. 2026 Jan 15;13:1729223. doi: 10.3389/fpubh.2025.1729223 (PMC12852340; doi:10.3389/fpubh.2025.1729223)
Supplement: Supplementary file 1 [file Data_Sheet_1.ZIP › Data Summary/Data Analysis/2015/2015.out]

 Results from DEAP Version 2.1
 
Instruction file = 123.ins     
Data file          = 2014.dta    
 
 Input orientated DEA
 
 Scale assumption: VRS
 
 Slacks calculated using multi-stage method
 
 
 EFFICIENCY SUMMARY:
 
  firm  crste  vrste  scale
 
    1  0.930  0.941  0.989 irs
    2  0.889  0.955  0.931 irs
    3  0.942  0.970  0.971 drs
    4  1.000  1.000  1.000  - 
    5  0.913  0.949  0.963 drs
    6  0.981  1.000  0.981 drs
    7  0.873  0.881  0.991 irs
    8  0.860  1.000  0.860 drs
    9  1.000  1.000  1.000  - 
   10  0.766  0.903  0.848 irs
   11  0.720  0.721  0.998 irs
   12  0.574  0.585  0.980 irs
   13  0.916  0.927  0.989 drs
   14  1.000  1.000  1.000  - 
   15  0.954  1.000  0.954 drs
   16  0.952  1.000  0.952 drs
   17  1.000  1.000  1.000  - 
   18  0.653  0.669  0.976 irs
   19  0.693  0.699  0.991 irs
   20  0.605  0.625  0.969 irs
   21  1.000  1.000  1.000  - 
   22  1.000  1.000  1.000  - 
   23  0.970  1.000  0.970 drs
   24  0.952  0.953  0.999 drs
   25  0.990  0.994  0.996 drs
   26  0.769  1.000  0.769 irs
   27  0.768  0.774  0.992 irs
   28  0.879  0.890  0.987 irs
   29  0.688  0.913  0.754 irs
   30  0.806  1.000  0.806 irs
   31  0.942  0.954  0.988 irs
 
 mean  0.870  0.913  0.955

Note: crste = technical efficiency from CRS DEA
      vrste = technical efficiency from VRS DEA
      scale = scale efficiency = crste/vrste


Note also that all subsequent tables refer to VRS results
 
 
 SUMMARY OF OUTPUT SLACKS:
 
 firm  output:           1           2
    1                0.000       9.220
    2                0.000       9.723
    3                0.000       0.000
    4                0.000       0.000
    5                0.000       0.000
    6                0.000       0.000
    7                0.000       0.000
    8                0.000       0.000
    9                0.000       0.000
   10                0.000       0.000
   11                0.000       0.000
   12                0.000       0.000
   13                0.000       0.000
   14                0.000       0.000
   15                0.000       0.000
   16                0.000       0.000
   17                0.000       0.000
   18                0.000       0.000
   19                0.264       0.000
   20                0.000       0.000
   21                0.000       0.000
   22                0.000       0.000
   23                0.000       0.000
   24                0.225       0.000
   25                0.000       0.000
   26                0.000       0.000
   27                0.150       0.000
   28                0.000       0.000
   29                0.073       0.000
   30                0.000       0.000
   31                0.485       0.000

 mean                0.039       0.611
 
 
 SUMMARY OF INPUT SLACKS:
 
 firm  input:            1           2           3
    1                6.744       0.000     288.102
    2                0.525       0.000     159.187
    3                0.000       1.587     377.220
    4                0.000       0.000       0.000
    5                0.000       1.228     196.277
    6                0.000       0.000       0.000
    7                0.000       0.000      79.299
    8                0.000       0.000       0.000
    9                0.000       0.000       0.000
   10                0.679       0.000       0.000
   11                0.000       1.149     194.488
   12                0.000       0.000     407.956
   13                0.000       0.000     131.697
   14                0.000       0.000       0.000
   15                0.000       0.000       0.000
   16                0.000       0.000       0.000
   17                0.000       0.000       0.000
   18                0.000       0.000      86.259
   19                0.000       0.000     213.273
   20                0.000       0.000     158.342
   21                0.000       0.000       0.000
   22                0.000       0.000       0.000
   23                0.000       0.000       0.000
   24                0.000       0.000     483.990
   25                0.000       2.267     444.624
   26                0.000       0.000       0.000
   27                0.000       0.000     349.179
   28                0.000       0.990      52.738
   29                0.000       0.368       0.000
   30                0.000       0.000       0.000
   31                0.000       0.000     433.709

 mean                0.256       0.245     130.850
 
 
 SUMMARY OF PEERS:
 
  firm  peers:
    1     26    4
    2      4   26
    3      4    9   23
    4      4
    5      4    9   23
    6      6
    7     21   14    4   26
    8      8
    9      9
   10      4   26   21    9
   11     22   14   26
   12      4   14   21   26
   13      9    4   23   14
   14     14
   15     15
   16     16
   17     17
   18     21   14    4   26
   19     14   22   26
   20     21   14    4   26
   21     21
   22     22
   23     23
   24     14   17   22
   25      4   23   14
   26     26
   27     26   21   14
   28      4   14   26
   29     21   26   30
   30     30
   31     14   21   26
 
 
 SUMMARY OF PEER WEIGHTS:
   (in same order as above)
 
  firm  peer weights:
    1   0.164 0.836
    2   0.430 0.570
    3   0.448 0.169 0.384
    4   1.000
    5   0.236 0.420 0.345
    6   1.000
    7   0.248 0.275 0.351 0.126
    8   1.000
    9   1.000
   10   0.041 0.887 0.063 0.009
   11   0.109 0.813 0.078
   12   0.057 0.260 0.195 0.487
   13   0.010 0.092 0.187 0.711
   14   1.000
   15   1.000
   16   1.000
   17   1.000
   18   0.066 0.369 0.016 0.550
   19   0.411 0.364 0.225
   20   0.232 0.097 0.049 0.622
   21   1.000
   22   1.000
   23   1.000
   24   0.078 0.041 0.881
   25   0.061 0.070 0.869
   26   1.000
   27   0.244 0.668 0.088
   28   0.126 0.414 0.460
   29   0.064 0.883 0.054
   30   1.000
   31   0.664 0.036 0.300
 
 
 PEER COUNT SUMMARY:
   (i.e., no. times each firm is a peer for another)
 
  firm  peer count:
    1       0
    2       0
    3       0
    4      12
    5       0
    6       0
    7       0
    8       0
    9       4
   10       0
   11       0
   12       0
   13       0
   14      12
   15       0
   16       0
   17       1
   18       0
   19       0
   20       0
   21       8
   22       3
   23       4
   24       0
   25       0
   26      13
   27       0
   28       0
   29       0
   30       1
   31       0
 
 
 
 SUMMARY OF OUTPUT TARGETS:
 
 firm  output:           1           2
    1                2.180     284.620
    2                1.190     160.423
    3                4.210     984.100
    4                2.580     334.800
    5                5.460    1214.100
    6                5.300     789.700
    7                2.120     521.900
    8                6.150    1513.300
    9                7.860    1438.900
   10                0.460     104.500
   11                1.860     643.300
   12                1.250     379.700
   13                2.640     838.700
   14                2.080     709.700
   15                5.560    1492.100
   16                3.480    1103.300
   17                2.570    1295.300
   18                1.050     337.200
   19                1.414     512.000
   20                1.000     295.300
   21                2.520     828.300
   22                1.450     588.100
   23                4.510    1542.600
   24                1.545     626.500
   25                2.280     744.800
   26                0.140      28.700
   27                1.900     622.500
   28                1.250     349.200
   29                0.303      83.200
   30                0.360      97.000
   31                1.515     510.000
 
 
 SUMMARY OF INPUT TARGETS:
 
 firm  input:            1           2           3
    1               14.456      10.496     305.377
    2                8.135       6.082     224.635
    3               36.145      31.590    1119.189
    4               17.010      12.280     338.000
    5               46.208      38.016    1303.831
    6               40.560      27.250    1049.000
    7               18.766      15.249     423.126
    8               61.820      51.940    1927.000
    9               61.800      43.570    1323.000
   10                4.259       3.493     182.341
   11               19.074      18.113     541.354
   12               12.528      10.725     337.873
   13               26.024      24.783     811.783
   14               21.090      19.780     568.000
   15               51.990      48.960    1521.000
   16               36.790      34.310     869.000
   17               37.080      39.700    1173.000
   18               10.636       9.666     325.808
   19               15.052      14.863     494.224
   20               10.143       8.368     280.384
   21               27.470      21.450     527.000
   22               16.670      17.650     631.000
   23               47.220      48.880    1942.000
   24               17.850      18.717     648.174
   25               22.662      21.349     649.690
   26                1.430       1.400     139.000
   27               20.546      16.404     435.816
   28               11.530      10.379     341.676
   29                3.231       2.781     165.224
   30                4.150       3.380     168.000
   31               15.432      14.335     438.016
 
 
 
 FIRM BY FIRM RESULTS:
 
 
Results for firm:     1
Technical efficiency = 0.941
Scale efficiency     = 0.989  (irs)
 PROJECTION SUMMARY:
  variable           original        radial         slack     projected
                        value      movement      movement         value
 output     1           2.180         0.000         0.000         2.180
 output     2         275.400         0.000         9.220       284.620
 input      1          22.540        -1.340        -6.744        14.456
 input      2          11.160        -0.664         0.000        10.496
 input      3         631.000       -37.521      -288.102       305.377
 LISTING OF PEERS:
  peer   lambda weight
   26      0.164
    4      0.836
 
 
Results for firm:     2
Technical efficiency = 0.955
Scale efficiency     = 0.931  (irs)
 PROJECTION SUMMARY:
  variable           original        radial         slack     projected
                        value      movement      movement         value
 output     1           1.190         0.000         0.000         1.190
 output     2         150.700         0.000         9.723       160.423
 input      1           9.070        -0.410        -0.525         8.135
 input      2           6.370        -0.288         0.000         6.082
 input      3         402.000       -18.177      -159.187       224.635
 LISTING OF PEERS:
  peer   lambda weight
    4      0.430
   26      0.570
 
 
Results for firm:     3
Technical efficiency = 0.970
Scale efficiency     = 0.971  (drs)
 PROJECTION SUMMARY:
  variable           original        radial         slack     projected
                        value      movement      movement         value
 output     1           4.210         0.000         0.000         4.210
 output     2         984.100         0.000         0.000       984.100
 input      1          37.270        -1.125         0.000        36.145
 input      2          34.210        -1.033        -1.587        31.590
 input      3        1543.000       -46.591      -377.220      1119.189
 LISTING OF PEERS:
  peer   lambda weight
    4      0.448
    9      0.169
   23      0.384
 
 
Results for firm:     4
Technical efficiency = 1.000
Scale efficiency     = 1.000  (crs)
 PROJECTION SUMMARY:
  variable           original        radial         slack     projected
                        value      movement      movement         value
 output     1           2.580         0.000         0.000         2.580
 output     2         334.800         0.000         0.000       334.800
 input      1          17.010         0.000         0.000        17.010
 input      2          12.280         0.000         0.000        12.280
 input      3         338.000         0.000         0.000       338.000
 LISTING OF PEERS:
  peer   lambda weight
    4      1.000
 
 
Results for firm:     5
Technical efficiency = 0.949
Scale efficiency     = 0.963  (drs)
 PROJECTION SUMMARY:
  variable           original        radial         slack     projected
                        value      movement      movement         value
 output     1           5.460         0.000         0.000         5.460
 output     2        1214.100         0.000         0.000      1214.100
 input      1          48.700        -2.492         0.000        46.208
 input      2          41.360        -2.116        -1.228        38.016
 input      3        1581.000       -80.892      -196.277      1303.831
 LISTING OF PEERS:
  peer   lambda weight
    4      0.236
    9      0.420
   23      0.345
 
 
Results for firm:     6
Technical efficiency = 1.000
Scale efficiency     = 0.981  (drs)
 PROJECTION SUMMARY:
  variable           original        radial         slack     projected
                        value      movement      movement         value
 output     1           5.300         0.000         0.000         5.300
 output     2         789.700         0.000         0.000       789.700
 input      1          40.560         0.000         0.000        40.560
 input      2          27.250         0.000         0.000        27.250
 input      3        1049.000         0.000         0.000      1049.000
 LISTING OF PEERS:
  peer   lambda weight
    6      1.000
 
 
Results for firm:     7
Technical efficiency = 0.881
Scale efficiency     = 0.991  (irs)
 PROJECTION SUMMARY:
  variable           original        radial         slack     projected
                        value      movement      movement         value
 output     1           2.120         0.000         0.000         2.120
 output     2         521.900         0.000         0.000       521.900
 input      1          21.290        -2.524         0.000        18.766
 input      2          17.300        -2.051         0.000        15.249
 input      3         570.000       -67.575       -79.299       423.126
 LISTING OF PEERS:
  peer   lambda weight
   21      0.248
   14      0.275
    4      0.351
   26      0.126
 
 
Results for firm:     8
Technical efficiency = 1.000
Scale efficiency     = 0.860  (drs)
 PROJECTION SUMMARY:
  variable           original        radial         slack     projected
                        value      movement      movement         value
 output     1           6.150         0.000         0.000         6.150
 output     2        1513.300         0.000         0.000      1513.300
 input      1          61.820         0.000         0.000        61.820
 input      2          51.940         0.000         0.000        51.940
 input      3        1927.000         0.000         0.000      1927.000
 LISTING OF PEERS:
  peer   lambda weight
    8      1.000
 
 
Results for firm:     9
Technical efficiency = 1.000
Scale efficiency     = 1.000  (crs)
 PROJECTION SUMMARY:
  variable           original        radial         slack     projected
                        value      movement      movement         value
 output     1           7.860         0.000         0.000         7.860
 output     2        1438.900         0.000         0.000      1438.900
 input      1          61.800         0.000         0.000        61.800
 input      2          43.570         0.000         0.000        43.570
 input      3        1323.000         0.000         0.000      1323.000
 LISTING OF PEERS:
  peer   lambda weight
    9      1.000
 
 
Results for firm:    10
Technical efficiency = 0.903
Scale efficiency     = 0.848  (irs)
 PROJECTION SUMMARY:
  variable           original        radial         slack     projected
                        value      movement      movement         value
 output     1           0.460         0.000         0.000         0.460
 output     2         104.500         0.000         0.000       104.500
 input      1           5.470        -0.532        -0.679         4.259
 input      2           3.870        -0.377         0.000         3.493
 input      3         202.000       -19.659         0.000       182.341
 LISTING OF PEERS:
  peer   lambda weight
    4      0.041
   26      0.887
   21      0.063
    9      0.009
 
 
Results for firm:    11
Technical efficiency = 0.721
Scale efficiency     = 0.998  (irs)
 PROJECTION SUMMARY:
  variable           original        radial         slack     projected
                        value      movement      movement         value
 output     1           1.860         0.000         0.000         1.860
 output     2         643.300         0.000         0.000       643.300
 input      1          26.440        -7.366         0.000        19.074
 input      2          26.700        -7.438        -1.149        18.113
 input      3        1020.000      -284.159      -194.488       541.354
 LISTING OF PEERS:
  peer   lambda weight
   22      0.109
   14      0.813
   26      0.078
 
 
Results for firm:    12
Technical efficiency = 0.585
Scale efficiency     = 0.980  (irs)
 PROJECTION SUMMARY:
  variable           original        radial         slack     projected
                        value      movement      movement         value
 output     1           1.250         0.000         0.000         1.250
 output     2         379.700         0.000         0.000       379.700
 input      1          21.400        -8.872         0.000        12.528
 input      2          18.320        -7.595         0.000        10.725
 input      3        1274.000      -528.171      -407.956       337.873
 LISTING OF PEERS:
  peer   lambda weight
    4      0.057
   14      0.260
   21      0.195
   26      0.487
 
 
Results for firm:    13
Technical efficiency = 0.927
Scale efficiency     = 0.989  (drs)
 PROJECTION SUMMARY:
  variable           original        radial         slack     projected
                        value      movement      movement         value
 output     1           2.640         0.000         0.000         2.640
 output     2         838.700         0.000         0.000       838.700
 input      1          28.080        -2.056         0.000        26.024
 input      2          26.740        -1.957         0.000        24.783
 input      3        1018.000       -74.520      -131.697       811.783
 LISTING OF PEERS:
  peer   lambda weight
    9      0.010
    4      0.092
   23      0.187
   14      0.711
 
 
Results for firm:    14
Technical efficiency = 1.000
Scale efficiency     = 1.000  (crs)
 PROJECTION SUMMARY:
  variable           original        radial         slack     projected
                        value      movement      movement         value
 output     1           2.080         0.000         0.000         2.080
 output     2         709.700         0.000         0.000       709.700
 input      1          21.090         0.000         0.000        21.090
 input      2          19.780         0.000         0.000        19.780
 input      3         568.000         0.000         0.000       568.000
 LISTING OF PEERS:
  peer   lambda weight
   14      1.000
 
 
Results for firm:    15
Technical efficiency = 1.000
Scale efficiency     = 0.954  (drs)
 PROJECTION SUMMARY:
  variable           original        radial         slack     projected
                        value      movement      movement         value
 output     1           5.560         0.000         0.000         5.560
 output     2        1492.100         0.000         0.000      1492.100
 input      1          51.990         0.000         0.000        51.990
 input      2          48.960         0.000         0.000        48.960
 input      3        1521.000         0.000         0.000      1521.000
 LISTING OF PEERS:
  peer   lambda weight
   15      1.000
 
 
Results for firm:    16
Technical efficiency = 1.000
Scale efficiency     = 0.952  (drs)
 PROJECTION SUMMARY:
  variable           original        radial         slack     projected
                        value      movement      movement         value
 output     1           3.480         0.000         0.000         3.480
 output     2        1103.300         0.000         0.000      1103.300
 input      1          36.790         0.000         0.000        36.790
 input      2          34.310         0.000         0.000        34.310
 input      3         869.000         0.000         0.000       869.000
 LISTING OF PEERS:
  peer   lambda weight
   16      1.000
 
 
Results for firm:    17
Technical efficiency = 1.000
Scale efficiency     = 1.000  (crs)
 PROJECTION SUMMARY:
  variable           original        radial         slack     projected
                        value      movement      movement         value
 output     1           2.570         0.000         0.000         2.570
 output     2        1295.300         0.000         0.000      1295.300
 input      1          37.080         0.000         0.000        37.080
 input      2          39.700         0.000         0.000        39.700
 input      3        1173.000         0.000         0.000      1173.000
 LISTING OF PEERS:
  peer   lambda weight
   17      1.000
 
 
Results for firm:    18
Technical efficiency = 0.669
Scale efficiency     = 0.976  (irs)
 PROJECTION SUMMARY:
  variable           original        radial         slack     projected
                        value      movement      movement         value
 output     1           1.050         0.000         0.000         1.050
 output     2         337.200         0.000         0.000       337.200
 input      1          15.900        -5.264         0.000        10.636
 input      2          14.450        -4.784         0.000         9.666
 input      3         616.000      -203.933       -86.259       325.808
 LISTING OF PEERS:
  peer   lambda weight
   21      0.066
   14      0.369
    4      0.016
   26      0.550
 
 
Results for firm:    19
Technical efficiency = 0.699
Scale efficiency     = 0.991  (irs)
 PROJECTION SUMMARY:
  variable           original        radial         slack     projected
                        value      movement      movement         value
 output     1           1.150         0.000         0.264         1.414
 output     2         512.000         0.000         0.000       512.000
 input      1          21.530        -6.478         0.000        15.052
 input      2          21.260        -6.397         0.000        14.863
 input      3        1012.000      -304.503      -213.273       494.224
 LISTING OF PEERS:
  peer   lambda weight
   14      0.411
   22      0.364
   26      0.225
 
 
Results for firm:    20
Technical efficiency = 0.625
Scale efficiency     = 0.969  (irs)
 PROJECTION SUMMARY:
  variable           original        radial         slack     projected
                        value      movement      movement         value
 output     1           1.000         0.000         0.000         1.000
 output     2         295.300         0.000         0.000       295.300
 input      1          16.230        -6.087         0.000        10.143
 input      2          13.390        -5.022         0.000         8.368
 input      3         702.000      -263.274      -158.342       280.384
 LISTING OF PEERS:
  peer   lambda weight
   21      0.232
   14      0.097
    4      0.049
   26      0.622
 
 
Results for firm:    21
Technical efficiency = 1.000
Scale efficiency     = 1.000  (crs)
 PROJECTION SUMMARY:
  variable           original        radial         slack     projected
                        value      movement      movement         value
 output     1           2.520         0.000         0.000         2.520
 output     2         828.300         0.000         0.000       828.300
 input      1          27.470         0.000         0.000        27.470
 input      2          21.450         0.000         0.000        21.450
 input      3         527.000         0.000         0.000       527.000
 LISTING OF PEERS:
  peer   lambda weight
   21      1.000
 
 
Results for firm:    22
Technical efficiency = 1.000
Scale efficiency     = 1.000  (crs)
 PROJECTION SUMMARY:
  variable           original        radial         slack     projected
                        value      movement      movement         value
 output     1           1.450         0.000         0.000         1.450
 output     2         588.100         0.000         0.000       588.100
 input      1          16.670         0.000         0.000        16.670
 input      2          17.650         0.000         0.000        17.650
 input      3         631.000         0.000         0.000       631.000
 LISTING OF PEERS:
  peer   lambda weight
   22      1.000
 
 
Results for firm:    23
Technical efficiency = 1.000
Scale efficiency     = 0.970  (drs)
 PROJECTION SUMMARY:
  variable           original        radial         slack     projected
                        value      movement      movement         value
 output     1           4.510         0.000         0.000         4.510
 output     2        1542.600         0.000         0.000      1542.600
 input      1          47.220         0.000         0.000        47.220
 input      2          48.880         0.000         0.000        48.880
 input      3        1942.000         0.000         0.000      1942.000
 LISTING OF PEERS:
  peer   lambda weight
   23      1.000
 
 
Results for firm:    24
Technical efficiency = 0.953
Scale efficiency     = 0.999  (drs)
 PROJECTION SUMMARY:
  variable           original        radial         slack     projected
                        value      movement      movement         value
 output     1           1.320         0.000         0.225         1.545
 output     2         626.500         0.000         0.000       626.500
 input      1          18.730        -0.880         0.000        17.850
 input      2          19.640        -0.923         0.000        18.717
 input      3        1188.000       -55.836      -483.990       648.174
 LISTING OF PEERS:
  peer   lambda weight
   14      0.078
   17      0.041
   22      0.881
 
 
Results for firm:    25
Technical efficiency = 0.994
Scale efficiency     = 0.996  (drs)
 PROJECTION SUMMARY:
  variable           original        radial         slack     projected
                        value      movement      movement         value
 output     1           2.280         0.000         0.000         2.280
 output     2         744.800         0.000         0.000       744.800
 input      1          22.800        -0.138         0.000        22.662
 input      2          23.760        -0.144        -2.267        21.349
 input      3        1101.000        -6.686      -444.624       649.690
 LISTING OF PEERS:
  peer   lambda weight
    4      0.061
   23      0.070
   14      0.869
 
 
Results for firm:    26
Technical efficiency = 1.000
Scale efficiency     = 0.769  (irs)
 PROJECTION SUMMARY:
  variable           original        radial         slack     projected
                        value      movement      movement         value
 output     1           0.140         0.000         0.000         0.140
 output     2          28.700         0.000         0.000        28.700
 input      1           1.430         0.000         0.000         1.430
 input      2           1.400         0.000         0.000         1.400
 input      3         139.000         0.000         0.000       139.000
 LISTING OF PEERS:
  peer   lambda weight
   26      1.000
 
 
Results for firm:    27
Technical efficiency = 0.774
Scale efficiency     = 0.992  (irs)
 PROJECTION SUMMARY:
  variable           original        radial         slack     projected
                        value      movement      movement         value
 output     1           1.750         0.000         0.150         1.900
 output     2         622.500         0.000         0.000       622.500
 input      1          26.540        -5.994         0.000        20.546
 input      2          21.190        -4.786         0.000        16.404
 input      3        1014.000      -229.005      -349.179       435.816
 LISTING OF PEERS:
  peer   lambda weight
   26      0.244
   21      0.668
   14      0.088
 
 
Results for firm:    28
Technical efficiency = 0.890
Scale efficiency     = 0.987  (irs)
 PROJECTION SUMMARY:
  variable           original        radial         slack     projected
                        value      movement      movement         value
 output     1           1.250         0.000         0.000         1.250
 output     2         349.200         0.000         0.000       349.200
 input      1          12.950        -1.420         0.000        11.530
 input      2          12.770        -1.401        -0.990        10.379
 input      3         443.000       -48.586       -52.738       341.676
 LISTING OF PEERS:
  peer   lambda weight
    4      0.126
   14      0.414
   26      0.460
 
 
Results for firm:    29
Technical efficiency = 0.913
Scale efficiency     = 0.754  (irs)
 PROJECTION SUMMARY:
  variable           original        radial         slack     projected
                        value      movement      movement         value
 output     1           0.230         0.000         0.073         0.303
 output     2          83.200         0.000         0.000        83.200
 input      1           3.540        -0.309         0.000         3.231
 input      2           3.450        -0.301        -0.368         2.781
 input      3         181.000       -15.776         0.000       165.224
 LISTING OF PEERS:
  peer   lambda weight
   21      0.064
   26      0.883
   30      0.054
 
 
Results for firm:    30
Technical efficiency = 1.000
Scale efficiency     = 0.806  (irs)
 PROJECTION SUMMARY:
  variable           original        radial         slack     projected
                        value      movement      movement         value
 output     1           0.360         0.000         0.000         0.360
 output     2          97.000         0.000         0.000        97.000
 input      1           4.150         0.000         0.000         4.150
 input      2           3.380         0.000         0.000         3.380
 input      3         168.000         0.000         0.000       168.000
 LISTING OF PEERS:
  peer   lambda weight
   30      1.000
 
 
Results for firm:    31
Technical efficiency = 0.954
Scale efficiency     = 0.988  (irs)
 PROJECTION SUMMARY:
  variable           original        radial         slack     projected
                        value      movement      movement         value
 output     1           1.030         0.000         0.485         1.515
 output     2         510.000         0.000         0.000       510.000
 input      1          16.180        -0.748         0.000        15.432
 input      2          15.030        -0.695         0.000        14.335
 input      3         914.000       -42.275      -433.709       438.016
 LISTING OF PEERS:
  peer   lambda weight
   14      0.664
   21      0.036
   26      0.300
