# Supplementary material for: Research on the spatial–temporal evolution of healthcare resource allocation efficiency in China
Source: Front Public Health. 2026 Jan 15;13:1729223. doi: 10.3389/fpubh.2025.1729223 (PMC12852340; doi:10.3389/fpubh.2025.1729223)
Supplement: Supplementary file 1 [file Data_Sheet_1.ZIP › Data Summary/Data Analysis/2015/Raw data of various indicators for 31 provinces in China in 2015.xlsx]

## Sheet: Raw data of various indicators 
		Output Indicators		Input Indicators
	Region	patient visits（100 million person - times）	hospital discharges（10,000 persons）	Health Technicians（10,000 persons）	institutional beds（10,000 units）	medical facilities（unit）
Eastern Region	Beijing	2.18	275.4	22.54	11.16	631
	Tianjin	1.19	150.7	9.07	6.37	402
	Hebei	4.21	984.1	37.27	34.21	1543
	Shanghai	2.58	334.8	17.01	12.28	338
	Jiangsu	5.46	1214.1	48.7	41.36	1581
	Zhejiang	5.3	789.7	40.56	27.25	1049
	Fujian	2.12	521.9	21.29	17.3	570
	Shandong	6.15	1513.3	61.82	51.94	1927
	Guangdong	7.86	1438.9	61.8	43.57	1323
	Hainan	0.46	104.5	5.47	3.87	202
	Liaoning	1.86	643.3	26.44	26.7	1020
Central Region	Shanxi	1.25	379.7	21.4	18.32	1274
	Anhui	2.64	838.7	28.08	26.74	1018
	Jiangxi	2.08	709.7	21.09	19.78	568
	Henan	5.56	1492.1	51.99	48.96	1521
	Hubei	3.48	1103.3	36.79	34.31	869
	Hunan	2.57	1295.3	37.08	39.7	1173
	Jilin	1.05	337.2	15.9	14.45	616
	Heilongjiang	1.15	512	21.53	21.26	1012
Western Region	Inner Mongolia	1	295.3	16.23	13.39	702
	Guangxi	2.52	828.3	27.47	21.45	527
	Chongqing	1.45	588.1	16.67	17.65	631
	Sichuan	4.51	1542.6	47.22	48.88	1942
	Guizhou	1.32	626.5	18.73	19.64	1188
	Yunnan	2.28	744.8	22.8	23.76	1101
	Tibet	0.14	28.7	1.43	1.4	139
	Shaanxi	1.75	622.5	26.54	21.19	1014
	Gansu	1.25	349.2	12.95	12.77	443
	Qinghai	0.23	83.2	3.54	3.45	181
	Ningxia	0.36	97	4.15	3.38	168
	Xinjiang	1.03	510	16.18	15.03	914

## Sheet: All-numeric version
2.18	275.4	22.54	11.16	631
1.19	150.7	9.07	6.37	402
4.21	984.1	37.27	34.21	1543
2.58	334.8	17.01	12.28	338
5.46	1214.1	48.7	41.36	1581
5.3	789.7	40.56	27.25	1049
2.12	521.9	21.29	17.3	570
6.15	1513.3	61.82	51.94	1927
7.86	1438.9	61.8	43.57	1323
0.46	104.5	5.47	3.87	202
1.86	643.3	26.44	26.7	1020
1.25	379.7	21.4	18.32	1274
2.64	838.7	28.08	26.74	1018
2.08	709.7	21.09	19.78	568
5.56	1492.1	51.99	48.96	1521
3.48	1103.3	36.79	34.31	869
2.57	1295.3	37.08	39.7	1173
1.05	337.2	15.9	14.45	616
1.15	512	21.53	21.26	1012
1	295.3	16.23	13.39	702
2.52	828.3	27.47	21.45	527
1.45	588.1	16.67	17.65	631
4.51	1542.6	47.22	48.88	1942
1.32	626.5	18.73	19.64	1188
2.28	744.8	22.8	23.76	1101
0.14	28.7	1.43	1.4	139
1.75	622.5	26.54	21.19	1014
1.25	349.2	12.95	12.77	443
0.23	83.2	3.54	3.45	181
0.36	97	4.15	3.38	168
1.03	510	16.18	15.03	914
