# Supplementary material for: Research on the spatial–temporal evolution of healthcare resource allocation efficiency in China
Source: Front Public Health. 2026 Jan 15;13:1729223. doi: 10.3389/fpubh.2025.1729223 (PMC12852340; doi:10.3389/fpubh.2025.1729223)
Supplement: Supplementary file 1 [file Data_Sheet_1.ZIP › Data Summary/Data Analysis/2016/2016.out]

 Results from DEAP Version 2.1
 
Instruction file = 123.ins     
Data file          = 2016.dta    
 
 Input orientated DEA
 
 Scale assumption: VRS
 
 Slacks calculated using multi-stage method
 
 
 EFFICIENCY SUMMARY:
 
  firm  crste  vrste  scale
 
    1  0.989  0.996  0.993 irs
    2  0.910  0.975  0.934 irs
    3  0.973  0.998  0.975 drs
    4  1.000  1.000  1.000  - 
    5  0.905  0.941  0.962 drs
    6  0.999  1.000  0.999 drs
    7  0.891  0.899  0.991 irs
    8  0.900  1.000  0.900 drs
    9  1.000  1.000  1.000  - 
   10  0.784  0.924  0.848 irs
   11  0.734  0.735  0.999 irs
   12  0.611  0.622  0.981 irs
   13  0.915  0.922  0.992 drs
   14  1.000  1.000  1.000  - 
   15  0.967  1.000  0.967 drs
   16  0.969  1.000  0.969 drs
   17  1.000  1.000  1.000  - 
   18  0.676  0.694  0.974 irs
   19  0.741  0.748  0.991 irs
   20  0.641  0.661  0.970 irs
   21  1.000  1.000  1.000  - 
   22  1.000  1.000  1.000  - 
   23  0.985  1.000  0.985 drs
   24  0.923  0.926  0.997 irs
   25  0.993  0.997  0.996 drs
   26  0.753  1.000  0.753 irs
   27  0.786  0.792  0.993 irs
   28  0.932  0.944  0.987 irs
   29  0.735  0.909  0.808 irs
   30  0.821  0.960  0.855 irs
   31  0.946  0.958  0.987 irs
 
 mean  0.886  0.923  0.961

Note: crste = technical efficiency from CRS DEA
      vrste = technical efficiency from VRS DEA
      scale = scale efficiency = crste/vrste


Note also that all subsequent tables refer to VRS results
 
 
 SUMMARY OF OUTPUT SLACKS:
 
 firm  output:           1           2
    1                0.000      18.062
    2                0.000      12.319
    3                0.000       0.000
    4                0.000       0.000
    5                0.000       0.000
    6                0.000       0.000
    7                0.000       0.000
    8                0.000       0.000
    9                0.000       0.000
   10                0.000       0.000
   11                0.000       0.000
   12                0.000       0.000
   13                0.000       0.000
   14                0.000       0.000
   15                0.000       0.000
   16                0.000       0.000
   17                0.000       0.000
   18                0.009       0.000
   19                0.316       0.000
   20                0.000       0.000
   21                0.000       0.000
   22                0.000       0.000
   23                0.000       0.000
   24                0.271       0.000
   25                0.000       0.000
   26                0.000       0.000
   27                0.159       0.000
   28                0.000       0.000
   29                0.075       0.000
   30                0.000       0.000
   31                0.464       0.000

 mean                0.042       0.980
 
 
 SUMMARY OF INPUT SLACKS:
 
 firm  input:            1           2           3
    1                7.293       0.000     309.080
    2                0.709       0.000     177.024
    3                0.000       0.000     428.653
    4                0.000       0.000       0.000
    5                0.000       0.000     284.415
    6                0.000       0.000       0.000
    7                0.000       0.000     102.369
    8                0.000       0.000       0.000
    9                0.000       0.000       0.000
   10                0.698       0.000       0.000
   11                0.000       1.288     290.224
   12                0.000       0.000     509.820
   13                0.000       0.000     134.846
   14                0.000       0.000       0.000
   15                0.000       0.000       0.000
   16                0.000       0.000       0.000
   17                0.000       0.000       0.000
   18                0.000       0.000     114.701
   19                0.000       0.000     225.971
   20                0.000       0.000     177.863
   21                0.000       0.000       0.000
   22                0.000       0.000       0.000
   23                0.000       0.000       0.000
   24                0.000       0.000     461.707
   25                0.000       1.455     442.456
   26                0.000       0.000       0.000
   27                0.000       0.000     401.732
   28                0.000       0.981      45.855
   29                0.000       0.052       0.000
   30                0.200       0.054       0.000
   31                0.000       0.000     431.809

 mean                0.287       0.124     146.404
 
 
 SUMMARY OF PEERS:
 
  firm  peers:
    1     26    4
    2      4   26
    3     15   23    9    4
    4      4
    5      9   23   15    4
    6      6
    7     14    4   21   26
    8      8
    9      9
   10      4   21   26    9
   11     22   14   26
   12      4   21   14   26
   13      4    9   23   14
   14     14
   15     15
   16     16
   17     17
   18     26   21   14
   19     14   22   26
   20     21   14    4   26
   21     21
   22     22
   23     23
   24     14   22   26
   25      4   23   14
   26     26
   27     26   21   14
   28      4   14   26
   29     21   26   14
   30      4   26   21
   31     26   21   14
 
 
 SUMMARY OF PEER WEIGHTS:
   (in same order as above)
 
  firm  peer weights:
    1   0.110 0.890
    2   0.433 0.567
    3   0.326 0.222 0.048 0.404
    4   1.000
    5   0.244 0.083 0.442 0.231
    6   1.000
    7   0.197 0.409 0.273 0.121
    8   1.000
    9   1.000
   10   0.031 0.050 0.899 0.019
   11   0.149 0.799 0.053
   12   0.013 0.295 0.206 0.486
   13   0.000 0.023 0.145 0.832
   14   1.000
   15   1.000
   16   1.000
   17   1.000
   18   0.543 0.095 0.362
   19   0.435 0.371 0.194
   20   0.282 0.082 0.021 0.616
   21   1.000
   22   1.000
   23   1.000
   24   0.263 0.731 0.006
   25   0.075 0.114 0.811
   26   1.000
   27   0.217 0.760 0.022
   28   0.088 0.474 0.437
   29   0.025 0.917 0.058
   30   0.012 0.900 0.088
   31   0.310 0.097 0.593
 
 
 PEER COUNT SUMMARY:
   (i.e., no. times each firm is a peer for another)
 
  firm  peer count:
    1       0
    2       0
    3       0
    4      12
    5       0
    6       0
    7       0
    8       0
    9       4
   10       0
   11       0
   12       0
   13       0
   14      13
   15       2
   16       0
   17       0
   18       0
   19       0
   20       0
   21       9
   22       3
   23       4
   24       0
   25       0
   26      15
   27       0
   28       0
   29       0
   30       0
   31       0
 
 
 
 SUMMARY OF OUTPUT TARGETS:
 
 firm  output:           1           2
    1                2.320     328.972
    2                1.200     174.709
    3                4.350    1107.120
    4                2.590     366.160
    5                5.520    1302.750
    6                5.550     869.420
    7                2.190     533.880
    8                6.220    1684.200
    9                8.120    1544.860
   10                0.490     109.910
   11                1.930     687.530
   12                1.290     425.040
   13                2.630     891.360
   14                2.130     742.050
   15                5.780    1593.890
   16                3.550    1190.840
   17                2.640    1391.050
   18                1.089     365.870
   19                1.506     561.230
   20                1.030     327.990
   21                2.540     858.440
   22                1.490     628.030
   23                4.640    1647.270
   24                1.651     654.610
   25                2.450     816.860
   26                0.140      28.710
   27                2.009     675.530
   28                1.300     396.890
   29                0.315      90.730
   30                0.380     105.590
   31                1.554     532.540
 
 
 SUMMARY OF INPUT TARGETS:
 
 firm  input:            1           2           3
    1               16.019      11.656     326.518
    2                8.550       6.413     233.261
    3               39.225      35.972    1185.840
    4               17.820      12.920     349.000
    5               48.645      41.692    1294.437
    6               43.260      28.990    1130.000
    7               19.739      15.712     425.265
    8               64.170      54.100    2018.000
    9               66.530      46.510    1381.000
   10                4.617       3.725     195.039
   11               20.395      19.615     584.392
   12               14.061      11.808     357.253
   13               27.091      25.984     823.516
   14               22.100      20.910     592.000
   15               54.700      52.150    1596.000
   16               38.450      36.060     927.000
   17               39.250      42.580    1260.000
   18               11.561      10.492     344.688
   19               16.553      16.456     544.849
   20               11.261       9.200     297.973
   21               28.990      22.450     543.000
   22               17.940      19.090     699.000
   23               49.580      51.920    2066.000
   24               18.941      19.468     667.693
   25               24.905      23.839     741.471
   26                1.480       1.450     145.000
   27               22.858      17.852     457.610
   28               12.703      11.693     375.056
   29                3.362       3.101     180.795
   30                4.091       3.431     182.381
   31               16.387      15.036     448.857
 
 
 
 FIRM BY FIRM RESULTS:
 
 
Results for firm:     1
Technical efficiency = 0.996
Scale efficiency     = 0.993  (irs)
 PROJECTION SUMMARY:
  variable           original        radial         slack     projected
                        value      movement      movement         value
 output     1           2.320         0.000         0.000         2.320
 output     2         310.910         0.000        18.062       328.972
 input      1          23.400        -0.088        -7.293        16.019
 input      2          11.700        -0.044         0.000        11.656
 input      3         638.000        -2.402      -309.080       326.518
 LISTING OF PEERS:
  peer   lambda weight
   26      0.110
    4      0.890
 
 
Results for firm:     2
Technical efficiency = 0.975
Scale efficiency     = 0.934  (irs)
 PROJECTION SUMMARY:
  variable           original        radial         slack     projected
                        value      movement      movement         value
 output     1           1.200         0.000         0.000         1.200
 output     2         162.390         0.000        12.319       174.709
 input      1           9.500        -0.242        -0.709         8.550
 input      2           6.580        -0.167         0.000         6.413
 input      3         421.000       -10.715      -177.024       233.261
 LISTING OF PEERS:
  peer   lambda weight
    4      0.433
   26      0.567
 
 
Results for firm:     3
Technical efficiency = 0.998
Scale efficiency     = 0.975  (drs)
 PROJECTION SUMMARY:
  variable           original        radial         slack     projected
                        value      movement      movement         value
 output     1           4.350         0.000         0.000         4.350
 output     2        1107.120         0.000         0.000      1107.120
 input      1          39.310        -0.085         0.000        39.225
 input      2          36.050        -0.078         0.000        35.972
 input      3        1618.000        -3.507      -428.653      1185.840
 LISTING OF PEERS:
  peer   lambda weight
   15      0.326
   23      0.222
    9      0.048
    4      0.404
 
 
Results for firm:     4
Technical efficiency = 1.000
Scale efficiency     = 1.000  (crs)
 PROJECTION SUMMARY:
  variable           original        radial         slack     projected
                        value      movement      movement         value
 output     1           2.590         0.000         0.000         2.590
 output     2         366.160         0.000         0.000       366.160
 input      1          17.820         0.000         0.000        17.820
 input      2          12.920         0.000         0.000        12.920
 input      3         349.000         0.000         0.000       349.000
 LISTING OF PEERS:
  peer   lambda weight
    4      1.000
 
 
Results for firm:     5
Technical efficiency = 0.941
Scale efficiency     = 0.962  (drs)
 PROJECTION SUMMARY:
  variable           original        radial         slack     projected
                        value      movement      movement         value
 output     1           5.520         0.000         0.000         5.520
 output     2        1302.750         0.000         0.000      1302.750
 input      1          51.700        -3.055         0.000        48.645
 input      2          44.310        -2.618         0.000        41.692
 input      3        1678.000       -99.148      -284.415      1294.437
 LISTING OF PEERS:
  peer   lambda weight
    9      0.244
   23      0.083
   15      0.442
    4      0.231
 
 
Results for firm:     6
Technical efficiency = 1.000
Scale efficiency     = 0.999  (drs)
 PROJECTION SUMMARY:
  variable           original        radial         slack     projected
                        value      movement      movement         value
 output     1           5.550         0.000         0.000         5.550
 output     2         869.420         0.000         0.000       869.420
 input      1          43.260         0.000         0.000        43.260
 input      2          28.990         0.000         0.000        28.990
 input      3        1130.000         0.000         0.000      1130.000
 LISTING OF PEERS:
  peer   lambda weight
    6      1.000
 
 
Results for firm:     7
Technical efficiency = 0.899
Scale efficiency     = 0.991  (irs)
 PROJECTION SUMMARY:
  variable           original        radial         slack     projected
                        value      movement      movement         value
 output     1           2.190         0.000         0.000         2.190
 output     2         533.880         0.000         0.000       533.880
 input      1          21.960        -2.221         0.000        19.739
 input      2          17.480        -1.768         0.000        15.712
 input      3         587.000       -59.366      -102.369       425.265
 LISTING OF PEERS:
  peer   lambda weight
   14      0.197
    4      0.409
   21      0.273
   26      0.121
 
 
Results for firm:     8
Technical efficiency = 1.000
Scale efficiency     = 0.900  (drs)
 PROJECTION SUMMARY:
  variable           original        radial         slack     projected
                        value      movement      movement         value
 output     1           6.220         0.000         0.000         6.220
 output     2        1684.200         0.000         0.000      1684.200
 input      1          64.170         0.000         0.000        64.170
 input      2          54.100         0.000         0.000        54.100
 input      3        2018.000         0.000         0.000      2018.000
 LISTING OF PEERS:
  peer   lambda weight
    8      1.000
 
 
Results for firm:     9
Technical efficiency = 1.000
Scale efficiency     = 1.000  (crs)
 PROJECTION SUMMARY:
  variable           original        radial         slack     projected
                        value      movement      movement         value
 output     1           8.120         0.000         0.000         8.120
 output     2        1544.860         0.000         0.000      1544.860
 input      1          66.530         0.000         0.000        66.530
 input      2          46.510         0.000         0.000        46.510
 input      3        1381.000         0.000         0.000      1381.000
 LISTING OF PEERS:
  peer   lambda weight
    9      1.000
 
 
Results for firm:    10
Technical efficiency = 0.924
Scale efficiency     = 0.848  (irs)
 PROJECTION SUMMARY:
  variable           original        radial         slack     projected
                        value      movement      movement         value
 output     1           0.490         0.000         0.000         0.490
 output     2         109.910         0.000         0.000       109.910
 input      1           5.750        -0.435        -0.698         4.617
 input      2           4.030        -0.305         0.000         3.725
 input      3         211.000       -15.961         0.000       195.039
 LISTING OF PEERS:
  peer   lambda weight
    4      0.031
   21      0.050
   26      0.899
    9      0.019
 
 
Results for firm:    11
Technical efficiency = 0.735
Scale efficiency     = 0.999  (irs)
 PROJECTION SUMMARY:
  variable           original        radial         slack     projected
                        value      movement      movement         value
 output     1           1.930         0.000         0.000         1.930
 output     2         687.530         0.000         0.000       687.530
 input      1          27.750        -7.355         0.000        20.395
 input      2          28.440        -7.537        -1.288        19.615
 input      3        1190.000      -315.385      -290.224       584.392
 LISTING OF PEERS:
  peer   lambda weight
   22      0.149
   14      0.799
   26      0.053
 
 
Results for firm:    12
Technical efficiency = 0.622
Scale efficiency     = 0.981  (irs)
 PROJECTION SUMMARY:
  variable           original        radial         slack     projected
                        value      movement      movement         value
 output     1           1.290         0.000         0.000         1.290
 output     2         425.040         0.000         0.000       425.040
 input      1          22.590        -8.529         0.000        14.061
 input      2          18.970        -7.162         0.000        11.808
 input      3        1393.000      -525.927      -509.820       357.253
 LISTING OF PEERS:
  peer   lambda weight
    4      0.013
   21      0.295
   14      0.206
   26      0.486
 
 
Results for firm:    13
Technical efficiency = 0.922
Scale efficiency     = 0.992  (drs)
 PROJECTION SUMMARY:
  variable           original        radial         slack     projected
                        value      movement      movement         value
 output     1           2.630         0.000         0.000         2.630
 output     2         891.360         0.000         0.000       891.360
 input      1          29.370        -2.279         0.000        27.091
 input      2          28.170        -2.186         0.000        25.984
 input      3        1039.000       -80.638      -134.846       823.516
 LISTING OF PEERS:
  peer   lambda weight
    4      0.000
    9      0.023
   23      0.145
   14      0.832
 
 
Results for firm:    14
Technical efficiency = 1.000
Scale efficiency     = 1.000  (crs)
 PROJECTION SUMMARY:
  variable           original        radial         slack     projected
                        value      movement      movement         value
 output     1           2.130         0.000         0.000         2.130
 output     2         742.050         0.000         0.000       742.050
 input      1          22.100         0.000         0.000        22.100
 input      2          20.910         0.000         0.000        20.910
 input      3         592.000         0.000         0.000       592.000
 LISTING OF PEERS:
  peer   lambda weight
   14      1.000
 
 
Results for firm:    15
Technical efficiency = 1.000
Scale efficiency     = 0.967  (drs)
 PROJECTION SUMMARY:
  variable           original        radial         slack     projected
                        value      movement      movement         value
 output     1           5.780         0.000         0.000         5.780
 output     2        1593.890         0.000         0.000      1593.890
 input      1          54.700         0.000         0.000        54.700
 input      2          52.150         0.000         0.000        52.150
 input      3        1596.000         0.000         0.000      1596.000
 LISTING OF PEERS:
  peer   lambda weight
   15      1.000
 
 
Results for firm:    16
Technical efficiency = 1.000
Scale efficiency     = 0.969  (drs)
 PROJECTION SUMMARY:
  variable           original        radial         slack     projected
                        value      movement      movement         value
 output     1           3.550         0.000         0.000         3.550
 output     2        1190.840         0.000         0.000      1190.840
 input      1          38.450         0.000         0.000        38.450
 input      2          36.060         0.000         0.000        36.060
 input      3         927.000         0.000         0.000       927.000
 LISTING OF PEERS:
  peer   lambda weight
   16      1.000
 
 
Results for firm:    17
Technical efficiency = 1.000
Scale efficiency     = 1.000  (crs)
 PROJECTION SUMMARY:
  variable           original        radial         slack     projected
                        value      movement      movement         value
 output     1           2.640         0.000         0.000         2.640
 output     2        1391.050         0.000         0.000      1391.050
 input      1          39.250         0.000         0.000        39.250
 input      2          42.580         0.000         0.000        42.580
 input      3        1260.000         0.000         0.000      1260.000
 LISTING OF PEERS:
  peer   lambda weight
   17      1.000
 
 
Results for firm:    18
Technical efficiency = 0.694
Scale efficiency     = 0.974  (irs)
 PROJECTION SUMMARY:
  variable           original        radial         slack     projected
                        value      movement      movement         value
 output     1           1.080         0.000         0.009         1.089
 output     2         365.870         0.000         0.000       365.870
 input      1          16.660        -5.099         0.000        11.561
 input      2          15.120        -4.628         0.000        10.492
 input      3         662.000      -202.611      -114.701       344.688
 LISTING OF PEERS:
  peer   lambda weight
   26      0.543
   21      0.095
   14      0.362
 
 
Results for firm:    19
Technical efficiency = 0.748
Scale efficiency     = 0.991  (irs)
 PROJECTION SUMMARY:
  variable           original        radial         slack     projected
                        value      movement      movement         value
 output     1           1.190         0.000         0.316         1.506
 output     2         561.230         0.000         0.000       561.230
 input      1          22.140        -5.587         0.000        16.553
 input      2          22.010        -5.554         0.000        16.456
 input      3        1031.000      -260.180      -225.971       544.849
 LISTING OF PEERS:
  peer   lambda weight
   14      0.435
   22      0.371
   26      0.194
 
 
Results for firm:    20
Technical efficiency = 0.661
Scale efficiency     = 0.970  (irs)
 PROJECTION SUMMARY:
  variable           original        radial         slack     projected
                        value      movement      movement         value
 output     1           1.030         0.000         0.000         1.030
 output     2         327.990         0.000         0.000       327.990
 input      1          17.040        -5.779         0.000        11.261
 input      2          13.920        -4.720         0.000         9.200
 input      3         720.000      -244.163      -177.863       297.973
 LISTING OF PEERS:
  peer   lambda weight
   21      0.282
   14      0.082
    4      0.021
   26      0.616
 
 
Results for firm:    21
Technical efficiency = 1.000
Scale efficiency     = 1.000  (crs)
 PROJECTION SUMMARY:
  variable           original        radial         slack     projected
                        value      movement      movement         value
 output     1           2.540         0.000         0.000         2.540
 output     2         858.440         0.000         0.000       858.440
 input      1          28.990         0.000         0.000        28.990
 input      2          22.450         0.000         0.000        22.450
 input      3         543.000         0.000         0.000       543.000
 LISTING OF PEERS:
  peer   lambda weight
   21      1.000
 
 
Results for firm:    22
Technical efficiency = 1.000
Scale efficiency     = 1.000  (crs)
 PROJECTION SUMMARY:
  variable           original        radial         slack     projected
                        value      movement      movement         value
 output     1           1.490         0.000         0.000         1.490
 output     2         628.030         0.000         0.000       628.030
 input      1          17.940         0.000         0.000        17.940
 input      2          19.090         0.000         0.000        19.090
 input      3         699.000         0.000         0.000       699.000
 LISTING OF PEERS:
  peer   lambda weight
   22      1.000
 
 
Results for firm:    23
Technical efficiency = 1.000
Scale efficiency     = 0.985  (drs)
 PROJECTION SUMMARY:
  variable           original        radial         slack     projected
                        value      movement      movement         value
 output     1           4.640         0.000         0.000         4.640
 output     2        1647.270         0.000         0.000      1647.270
 input      1          49.580         0.000         0.000        49.580
 input      2          51.920         0.000         0.000        51.920
 input      3        2066.000         0.000         0.000      2066.000
 LISTING OF PEERS:
  peer   lambda weight
   23      1.000
 
 
Results for firm:    24
Technical efficiency = 0.926
Scale efficiency     = 0.997  (irs)
 PROJECTION SUMMARY:
  variable           original        radial         slack     projected
                        value      movement      movement         value
 output     1           1.380         0.000         0.271         1.651
 output     2         654.610         0.000         0.000       654.610
 input      1          20.460        -1.519         0.000        18.941
 input      2          21.030        -1.562         0.000        19.468
 input      3        1220.000       -90.601      -461.707       667.693
 LISTING OF PEERS:
  peer   lambda weight
   14      0.263
   22      0.731
   26      0.006
 
 
Results for firm:    25
Technical efficiency = 0.997
Scale efficiency     = 0.996  (drs)
 PROJECTION SUMMARY:
  variable           original        radial         slack     projected
                        value      movement      movement         value
 output     1           2.450         0.000         0.000         2.450
 output     2         816.860         0.000         0.000       816.860
 input      1          24.970        -0.065         0.000        24.905
 input      2          25.360        -0.066        -1.455        23.839
 input      3        1187.000        -3.073      -442.456       741.471
 LISTING OF PEERS:
  peer   lambda weight
    4      0.075
   23      0.114
   14      0.811
 
 
Results for firm:    26
Technical efficiency = 1.000
Scale efficiency     = 0.753  (irs)
 PROJECTION SUMMARY:
  variable           original        radial         slack     projected
                        value      movement      movement         value
 output     1           0.140         0.000         0.000         0.140
 output     2          28.710         0.000         0.000        28.710
 input      1           1.480         0.000         0.000         1.480
 input      2           1.450         0.000         0.000         1.450
 input      3         145.000         0.000         0.000       145.000
 LISTING OF PEERS:
  peer   lambda weight
   26      1.000
 
 
Results for firm:    27
Technical efficiency = 0.792
Scale efficiency     = 0.993  (irs)
 PROJECTION SUMMARY:
  variable           original        radial         slack     projected
                        value      movement      movement         value
 output     1           1.850         0.000         0.159         2.009
 output     2         675.530         0.000         0.000       675.530
 input      1          28.860        -6.002         0.000        22.858
 input      2          22.540        -4.688         0.000        17.852
 input      3        1085.000      -225.659      -401.732       457.610
 LISTING OF PEERS:
  peer   lambda weight
   26      0.217
   21      0.760
   14      0.022
 
 
Results for firm:    28
Technical efficiency = 0.944
Scale efficiency     = 0.987  (irs)
 PROJECTION SUMMARY:
  variable           original        radial         slack     projected
                        value      movement      movement         value
 output     1           1.300         0.000         0.000         1.300
 output     2         396.890         0.000         0.000       396.890
 input      1          13.460        -0.757         0.000        12.703
 input      2          13.430        -0.755        -0.981        11.693
 input      3         446.000       -25.089       -45.855       375.056
 LISTING OF PEERS:
  peer   lambda weight
    4      0.088
   14      0.474
   26      0.437
 
 
Results for firm:    29
Technical efficiency = 0.909
Scale efficiency     = 0.808  (irs)
 PROJECTION SUMMARY:
  variable           original        radial         slack     projected
                        value      movement      movement         value
 output     1           0.240         0.000         0.075         0.315
 output     2          90.730         0.000         0.000        90.730
 input      1           3.700        -0.338         0.000         3.362
 input      2           3.470        -0.317        -0.052         3.101
 input      3         199.000       -18.205         0.000       180.795
 LISTING OF PEERS:
  peer   lambda weight
   21      0.025
   26      0.917
   14      0.058
 
 
Results for firm:    30
Technical efficiency = 0.960
Scale efficiency     = 0.855  (irs)
 PROJECTION SUMMARY:
  variable           original        radial         slack     projected
                        value      movement      movement         value
 output     1           0.380         0.000         0.000         0.380
 output     2         105.590         0.000         0.000       105.590
 input      1           4.470        -0.179        -0.200         4.091
 input      2           3.630        -0.146        -0.054         3.431
 input      3         190.000        -7.619         0.000       182.381
 LISTING OF PEERS:
  peer   lambda weight
    4      0.012
   26      0.900
   21      0.088
 
 
Results for firm:    31
Technical efficiency = 0.958
Scale efficiency     = 0.987  (irs)
 PROJECTION SUMMARY:
  variable           original        radial         slack     projected
                        value      movement      movement         value
 output     1           1.090         0.000         0.464         1.554
 output     2         532.540         0.000         0.000       532.540
 input      1          17.100        -0.713         0.000        16.387
 input      2          15.690        -0.654         0.000        15.036
 input      3         919.000       -38.334      -431.809       448.857
 LISTING OF PEERS:
  peer   lambda weight
   26      0.310
   21      0.097
   14      0.593
