# Supplementary material for: Research on the spatial–temporal evolution of healthcare resource allocation efficiency in China
Source: Front Public Health. 2026 Jan 15;13:1729223. doi: 10.3389/fpubh.2025.1729223 (PMC12852340; doi:10.3389/fpubh.2025.1729223)
Supplement: Supplementary file 1 [file Data_Sheet_1.ZIP › Data Summary/Data Analysis/2016/Raw data of various indicators for 31 provinces in China in 2016.xlsx]

## Sheet: Raw data of various indicators 
		Output Indicators		Input Indicators
	Region	patient visits（100 million person - times）	hospital discharges（10,000 persons）	Health Technicians（10,000 persons）	institutional beds（10,000 units）	medical facilities（unit）
Eastern Region	Beijing	2.32	310.91	23.4	11.7	638
	Tianjin	1.2	162.39	9.5	6.58	421
	Hebei	4.35	1107.12	39.31	36.05	1618
	Shanghai	2.59	366.16	17.82	12.92	349
	Jiangsu	5.52	1302.75	51.7	44.31	1678
	Zhejiang	5.55	869.42	43.26	28.99	1130
	Fujian	2.19	533.88	21.96	17.48	587
	Shandong	6.22	1684.2	64.17	54.1	2018
	Guangdong	8.12	1544.86	66.53	46.51	1381
	Hainan	0.49	109.91	5.75	4.03	211
	Liaoning	1.93	687.53	27.75	28.44	1190
Central Region	Shanxi	1.29	425.04	22.59	18.97	1393
	Anhui	2.63	891.36	29.37	28.17	1039
	Jiangxi	2.13	742.05	22.1	20.91	592
	Henan	5.78	1593.89	54.7	52.15	1596
	Hubei	3.55	1190.84	38.45	36.06	927
	Hunan	2.64	1391.05	39.25	42.58	1260
	Jilin	1.08	365.87	16.66	15.12	662
	Heilongjiang	1.19	561.23	22.14	22.01	1031
Western Region	Inner Mongolia	1.03	327.99	17.04	13.92	720
	Guangxi	2.54	858.44	28.99	22.45	543
	Chongqing	1.49	628.03	17.94	19.09	699
	Sichuan	4.64	1647.27	49.58	51.92	2066
	Guizhou	1.38	654.61	20.46	21.03	1220
	Yunnan	2.45	816.86	24.97	25.36	1187
	Tibet	0.14	28.71	1.48	1.45	145
	Shaanxi	1.85	675.53	28.86	22.54	1085
	Gansu	1.3	396.89	13.46	13.43	446
	Qinghai	0.24	90.73	3.7	3.47	199
	Ningxia	0.38	105.59	4.47	3.63	190
	Xinjiang	1.09	532.54	17.1	15.69	919

## Sheet: All-numeric version
2.32	310.91	23.4	11.7	638
1.2	162.39	9.5	6.58	421
4.35	1107.12	39.31	36.05	1618
2.59	366.16	17.82	12.92	349
5.52	1302.75	51.7	44.31	1678
5.55	869.42	43.26	28.99	1130
2.19	533.88	21.96	17.48	587
6.22	1684.2	64.17	54.1	2018
8.12	1544.86	66.53	46.51	1381
0.49	109.91	5.75	4.03	211
1.93	687.53	27.75	28.44	1190
1.29	425.04	22.59	18.97	1393
2.63	891.36	29.37	28.17	1039
2.13	742.05	22.1	20.91	592
5.78	1593.89	54.7	52.15	1596
3.55	1190.84	38.45	36.06	927
2.64	1391.05	39.25	42.58	1260
1.08	365.87	16.66	15.12	662
1.19	561.23	22.14	22.01	1031
1.03	327.99	17.04	13.92	720
2.54	858.44	28.99	22.45	543
1.49	628.03	17.94	19.09	699
4.64	1647.27	49.58	51.92	2066
1.38	654.61	20.46	21.03	1220
2.45	816.86	24.97	25.36	1187
0.14	28.71	1.48	1.45	145
1.85	675.53	28.86	22.54	1085
1.3	396.89	13.46	13.43	446
0.24	90.73	3.7	3.47	199
0.38	105.59	4.47	3.63	190
1.09	532.54	17.1	15.69	919
