# Supplementary material for: Research on the spatial–temporal evolution of healthcare resource allocation efficiency in China
Source: Front Public Health. 2026 Jan 15;13:1729223. doi: 10.3389/fpubh.2025.1729223 (PMC12852340; doi:10.3389/fpubh.2025.1729223)
Supplement: Supplementary file 1 [file Data_Sheet_1.ZIP › Data Summary/Data Analysis/2017/2017.out]

 Results from DEAP Version 2.1
 
Instruction file = 123.ins     
Data file          = 2017.dta    
 
 Input orientated DEA
 
 Scale assumption: VRS
 
 Slacks calculated using multi-stage method
 
 
 EFFICIENCY SUMMARY:
 
  firm  crste  vrste  scale
 
    1  0.944  0.955  0.989 irs
    2  0.895  0.963  0.930 irs
    3  0.921  0.940  0.979 drs
    4  1.000  1.000  1.000  - 
    5  0.922  0.961  0.960 drs
    6  1.000  1.000  1.000  - 
    7  0.888  0.894  0.993 irs
    8  0.903  1.000  0.903 drs
    9  1.000  1.000  1.000  - 
   10  0.800  0.942  0.850 irs
   11  0.732  0.733  0.998 irs
   12  0.636  0.648  0.981 irs
   13  0.936  0.947  0.988 drs
   14  1.000  1.000  1.000  - 
   15  0.959  1.000  0.959 drs
   16  0.988  1.000  0.988 drs
   17  1.000  1.000  1.000  - 
   18  0.701  0.720  0.973 irs
   19  0.738  0.743  0.993 irs
   20  0.657  0.682  0.964 irs
   21  1.000  1.000  1.000  - 
   22  1.000  1.000  1.000  - 
   23  0.990  1.000  0.990 drs
   24  0.915  0.916  0.999 irs
   25  0.932  0.938  0.993 drs
   26  0.775  1.000  0.775 irs
   27  0.830  0.835  0.994 irs
   28  0.912  0.923  0.988 irs
   29  0.712  0.875  0.814 irs
   30  0.821  0.949  0.865 irs
   31  0.926  0.940  0.985 irs
 
 mean  0.885  0.919  0.963

Note: crste = technical efficiency from CRS DEA
      vrste = technical efficiency from VRS DEA
      scale = scale efficiency = crste/vrste


Note also that all subsequent tables refer to VRS results
 
 
 SUMMARY OF OUTPUT SLACKS:
 
 firm  output:           1           2
    1                0.000       3.784
    2                0.000      25.168
    3                0.000       0.000
    4                0.000       0.000
    5                0.000       0.000
    6                0.000       0.000
    7                0.000       0.000
    8                0.000       0.000
    9                0.000       0.000
   10                0.000       0.000
   11                0.000       0.000
   12                0.000       0.000
   13                0.000       0.000
   14                0.000       0.000
   15                0.000       0.000
   16                0.000       0.000
   17                0.000       0.000
   18                0.005       0.000
   19                0.257       0.000
   20                0.033       0.000
   21                0.000       0.000
   22                0.000       0.000
   23                0.000       0.000
   24                0.279       0.000
   25                0.000       0.000
   26                0.000       0.000
   27                0.259       0.000
   28                0.000       0.000
   29                0.085       0.000
   30                0.000       0.000
   31                0.369       0.000

 mean                0.042       0.934
 
 
 SUMMARY OF INPUT SLACKS:
 
 firm  input:            1           2           3
    1                7.596       0.000     298.702
    2                0.920       0.000     171.943
    3                0.000       0.262     346.209
    4                0.000       0.000       0.000
    5                0.000       0.581       0.000
    6                0.000       0.000       0.000
    7                0.000       0.000     103.554
    8                0.000       0.000       0.000
    9                0.000       0.000       0.000
   10                0.875       0.000       0.000
   11                0.000       0.925     321.993
   12                0.000       0.000     518.306
   13                0.000       0.000     127.020
   14                0.000       0.000       0.000
   15                0.000       0.000       0.000
   16                0.000       0.000       0.000
   17                0.000       0.000       0.000
   18                0.000       0.000     111.241
   19                0.000       0.000     176.133
   20                0.000       0.000     204.196
   21                0.000       0.000       0.000
   22                0.000       0.000       0.000
   23                0.000       0.000       0.000
   24                0.000       0.000     471.151
   25                0.000       0.000     396.448
   26                0.000       0.000       0.000
   27                0.456       0.000     448.976
   28                0.000       0.642      75.259
   29                0.000       0.007       0.000
   30                0.274       0.000       7.356
   31                0.000       0.000     385.375

 mean                0.326       0.078     134.318
 
 
 SUMMARY OF PEERS:
 
  firm  peers:
    1      4   26
    2      4   26
    3     23    4    6
    4      4
    5     23    9    6    4
    6      6
    7     14    4   21   26
    8      8
    9      9
   10      4   26   21    9
   11     14    4   26
   12     21   14    4   26
   13      9   23   21   14
   14     14
   15     15
   16     16
   17     17
   18     26   21   14
   19     14   22   26
   20     26   14   21
   21     21
   22     22
   23     23
   24     22   26   14
   25      9   23   14    4
   26     26
   27     21   26
   28     14    4   26
   29     14   26   21
   30      9   26   21
   31     26   21   14
 
 
 SUMMARY OF PEER WEIGHTS:
   (in same order as above)
 
  firm  peer weights:
    1   0.836 0.164
    2   0.420 0.580
    3   0.464 0.340 0.196
    4   1.000
    5   0.418 0.165 0.402 0.015
    6   1.000
    7   0.106 0.445 0.317 0.132
    8   1.000
    9   1.000
   10   0.052 0.879 0.061 0.007
   11   0.865 0.044 0.091
   12   0.335 0.155 0.024 0.486
   13   0.044 0.134 0.014 0.808
   14   1.000
   15   1.000
   16   1.000
   17   1.000
   18   0.571 0.149 0.280
   19   0.188 0.643 0.169
   20   0.614 0.072 0.314
   21   1.000
   22   1.000
   23   1.000
   24   0.495 0.032 0.473
   25   0.029 0.067 0.846 0.058
   26   1.000
   27   0.824 0.176
   28   0.458 0.110 0.432
   29   0.037 0.922 0.041
   30   0.001 0.905 0.093
   31   0.353 0.078 0.569
 
 
 PEER COUNT SUMMARY:
   (i.e., no. times each firm is a peer for another)
 
  firm  peer count:
    1       0
    2       0
    3       0
    4      10
    5       0
    6       2
    7       0
    8       0
    9       5
   10       0
   11       0
   12       0
   13       0
   14      12
   15       0
   16       0
   17       0
   18       0
   19       0
   20       0
   21      10
   22       2
   23       4
   24       0
   25       0
   26      15
   27       0
   28       0
   29       0
   30       0
   31       0
 
 
 
 SUMMARY OF OUTPUT TARGETS:
 
 firm  output:           1           2
    1                2.250     332.204
    2                1.210     183.188
    3                4.320    1161.780
    4                2.660     390.950
    5                5.840    1416.170
    6                5.950     946.350
    7                2.260     549.420
    8                6.440    1818.920
    9                8.360    1632.410
   10                0.500     116.150
   11                2.000     729.780
   12                1.350     453.000
   13                2.800     990.880
   14                2.160     820.610
   15                5.850    1734.570
   16                3.560    1276.880
   17                2.710    1464.860
   18                1.085     382.280
   19                1.437     599.040
   20                1.073     361.010
   21                2.610     897.600
   22                1.560     682.730
   23                4.850    1818.030
   24                1.799     727.210
   25                2.550     886.130
   26                0.160      32.740
   27                2.179     745.440
   28                1.350     432.730
   29                0.335      97.530
   30                0.400     115.730
   31                1.489     548.340
 
 
 SUMMARY OF INPUT TARGETS:
 
 firm  input:            1           2           3
    1               15.895      11.517     327.740
    2                8.807       6.587     238.300
    3               39.962      36.861    1388.734
    4               18.690      13.460     363.000
    5               52.618      44.496    1659.153
    6               45.970      31.350    1204.000
    7               20.698      16.315     438.493
    8               68.860      58.480    2451.000
    9               70.750      49.210    1464.000
   10                4.813       3.955     195.854
   11               21.357      20.974     607.966
   12               15.125      12.804     381.535
   13               29.693      28.954     910.089
   14               23.570      23.400     669.000
   15               58.100      55.900    1632.000
   16               39.970      37.620     979.000
   17               41.560      45.230    1313.000
   18               12.095      11.065     359.585
   19               17.036      17.950     632.608
   20               12.295      10.244     323.997
   21               30.530      24.110     589.000
   22               19.160      20.640     749.000
   23               53.030      56.350    2219.000
   24               20.688      21.338     691.896
   25               26.636      25.782     778.182
   26                1.650       1.610     148.000
   27               25.449      20.151     511.412
   28               13.555      12.886     410.102
   29                3.649       3.344     185.509
   30                4.442       3.777     190.986
   31               16.370      15.759     478.751
 
 
 
 FIRM BY FIRM RESULTS:
 
 
Results for firm:     1
Technical efficiency = 0.955
Scale efficiency     = 0.989  (irs)
 PROJECTION SUMMARY:
  variable           original        radial         slack     projected
                        value      movement      movement         value
 output     1           2.250         0.000         0.000         2.250
 output     2         328.420         0.000         3.784       332.204
 input      1          24.600        -1.108        -7.596        15.895
 input      2          12.060        -0.543         0.000        11.517
 input      3         656.000       -29.558      -298.702       327.740
 LISTING OF PEERS:
  peer   lambda weight
    4      0.836
   26      0.164
 
 
Results for firm:     2
Technical efficiency = 0.963
Scale efficiency     = 0.930  (irs)
 PROJECTION SUMMARY:
  variable           original        radial         slack     projected
                        value      movement      movement         value
 output     1           1.210         0.000         0.000         1.210
 output     2         158.020         0.000        25.168       183.188
 input      1          10.100        -0.374        -0.920         8.807
 input      2           6.840        -0.253         0.000         6.587
 input      3         426.000       -15.757      -171.943       238.300
 LISTING OF PEERS:
  peer   lambda weight
    4      0.420
   26      0.580
 
 
Results for firm:     3
Technical efficiency = 0.940
Scale efficiency     = 0.979  (drs)
 PROJECTION SUMMARY:
  variable           original        radial         slack     projected
                        value      movement      movement         value
 output     1           4.320         0.000         0.000         4.320
 output     2        1161.780         0.000         0.000      1161.780
 input      1          42.520        -2.558         0.000        39.962
 input      2          39.500        -2.376        -0.262        36.861
 input      3        1846.000      -111.057      -346.209      1388.734
 LISTING OF PEERS:
  peer   lambda weight
   23      0.464
    4      0.340
    6      0.196
 
 
Results for firm:     4
Technical efficiency = 1.000
Scale efficiency     = 1.000  (crs)
 PROJECTION SUMMARY:
  variable           original        radial         slack     projected
                        value      movement      movement         value
 output     1           2.660         0.000         0.000         2.660
 output     2         390.950         0.000         0.000       390.950
 input      1          18.690         0.000         0.000        18.690
 input      2          13.460         0.000         0.000        13.460
 input      3         363.000         0.000         0.000       363.000
 LISTING OF PEERS:
  peer   lambda weight
    4      1.000
 
 
Results for firm:     5
Technical efficiency = 0.961
Scale efficiency     = 0.960  (drs)
 PROJECTION SUMMARY:
  variable           original        radial         slack     projected
                        value      movement      movement         value
 output     1           5.840         0.000         0.000         5.840
 output     2        1416.170         0.000         0.000      1416.170
 input      1          54.770        -2.152         0.000        52.618
 input      2          46.920        -1.843        -0.581        44.496
 input      3        1727.000       -67.847         0.000      1659.153
 LISTING OF PEERS:
  peer   lambda weight
   23      0.418
    9      0.165
    6      0.402
    4      0.015
 
 
Results for firm:     6
Technical efficiency = 1.000
Scale efficiency     = 1.000  (crs)
 PROJECTION SUMMARY:
  variable           original        radial         slack     projected
                        value      movement      movement         value
 output     1           5.950         0.000         0.000         5.950
 output     2         946.350         0.000         0.000       946.350
 input      1          45.970         0.000         0.000        45.970
 input      2          31.350         0.000         0.000        31.350
 input      3        1204.000         0.000         0.000      1204.000
 LISTING OF PEERS:
  peer   lambda weight
    6      1.000
 
 
Results for firm:     7
Technical efficiency = 0.894
Scale efficiency     = 0.993  (irs)
 PROJECTION SUMMARY:
  variable           original        radial         slack     projected
                        value      movement      movement         value
 output     1           2.260         0.000         0.000         2.260
 output     2         549.420         0.000         0.000       549.420
 input      1          23.140        -2.442         0.000        20.698
 input      2          18.240        -1.925         0.000        16.315
 input      3         606.000       -63.953      -103.554       438.493
 LISTING OF PEERS:
  peer   lambda weight
   14      0.106
    4      0.445
   21      0.317
   26      0.132
 
 
Results for firm:     8
Technical efficiency = 1.000
Scale efficiency     = 0.903  (drs)
 PROJECTION SUMMARY:
  variable           original        radial         slack     projected
                        value      movement      movement         value
 output     1           6.440         0.000         0.000         6.440
 output     2        1818.920         0.000         0.000      1818.920
 input      1          68.860         0.000         0.000        68.860
 input      2          58.480         0.000         0.000        58.480
 input      3        2451.000         0.000         0.000      2451.000
 LISTING OF PEERS:
  peer   lambda weight
    8      1.000
 
 
Results for firm:     9
Technical efficiency = 1.000
Scale efficiency     = 1.000  (crs)
 PROJECTION SUMMARY:
  variable           original        radial         slack     projected
                        value      movement      movement         value
 output     1           8.360         0.000         0.000         8.360
 output     2        1632.410         0.000         0.000      1632.410
 input      1          70.750         0.000         0.000        70.750
 input      2          49.210         0.000         0.000        49.210
 input      3        1464.000         0.000         0.000      1464.000
 LISTING OF PEERS:
  peer   lambda weight
    9      1.000
 
 
Results for firm:    10
Technical efficiency = 0.942
Scale efficiency     = 0.850  (irs)
 PROJECTION SUMMARY:
  variable           original        radial         slack     projected
                        value      movement      movement         value
 output     1           0.500         0.000         0.000         0.500
 output     2         116.150         0.000         0.000       116.150
 input      1           6.040        -0.353        -0.875         4.813
 input      2           4.200        -0.245         0.000         3.955
 input      3         208.000       -12.146         0.000       195.854
 LISTING OF PEERS:
  peer   lambda weight
    4      0.052
   26      0.879
   21      0.061
    9      0.007
 
 
Results for firm:    11
Technical efficiency = 0.733
Scale efficiency     = 0.998  (irs)
 PROJECTION SUMMARY:
  variable           original        radial         slack     projected
                        value      movement      movement         value
 output     1           2.000         0.000         0.000         2.000
 output     2         729.780         0.000         0.000       729.780
 input      1          29.120        -7.763         0.000        21.357
 input      2          29.860        -7.961        -0.925        20.974
 input      3        1268.000      -338.041      -321.993       607.966
 LISTING OF PEERS:
  peer   lambda weight
   14      0.865
    4      0.044
   26      0.091
 
 
Results for firm:    12
Technical efficiency = 0.648
Scale efficiency     = 0.981  (irs)
 PROJECTION SUMMARY:
  variable           original        radial         slack     projected
                        value      movement      movement         value
 output     1           1.350         0.000         0.000         1.350
 output     2         453.000         0.000         0.000       453.000
 input      1          23.330        -8.205         0.000        15.125
 input      2          19.750        -6.946         0.000        12.804
 input      3        1388.000      -488.158      -518.306       381.535
 LISTING OF PEERS:
  peer   lambda weight
   21      0.335
   14      0.155
    4      0.024
   26      0.486
 
 
Results for firm:    13
Technical efficiency = 0.947
Scale efficiency     = 0.988  (drs)
 PROJECTION SUMMARY:
  variable           original        radial         slack     projected
                        value      movement      movement         value
 output     1           2.800         0.000         0.000         2.800
 output     2         990.880         0.000         0.000       990.880
 input      1          31.350        -1.657         0.000        29.693
 input      2          30.570        -1.616         0.000        28.954
 input      3        1095.000       -57.891      -127.020       910.089
 LISTING OF PEERS:
  peer   lambda weight
    9      0.044
   23      0.134
   21      0.014
   14      0.808
 
 
Results for firm:    14
Technical efficiency = 1.000
Scale efficiency     = 1.000  (crs)
 PROJECTION SUMMARY:
  variable           original        radial         slack     projected
                        value      movement      movement         value
 output     1           2.160         0.000         0.000         2.160
 output     2         820.610         0.000         0.000       820.610
 input      1          23.570         0.000         0.000        23.570
 input      2          23.400         0.000         0.000        23.400
 input      3         669.000         0.000         0.000       669.000
 LISTING OF PEERS:
  peer   lambda weight
   14      1.000
 
 
Results for firm:    15
Technical efficiency = 1.000
Scale efficiency     = 0.959  (drs)
 PROJECTION SUMMARY:
  variable           original        radial         slack     projected
                        value      movement      movement         value
 output     1           5.850         0.000         0.000         5.850
 output     2        1734.570         0.000         0.000      1734.570
 input      1          58.100         0.000         0.000        58.100
 input      2          55.900         0.000         0.000        55.900
 input      3        1632.000         0.000         0.000      1632.000
 LISTING OF PEERS:
  peer   lambda weight
   15      1.000
 
 
Results for firm:    16
Technical efficiency = 1.000
Scale efficiency     = 0.988  (drs)
 PROJECTION SUMMARY:
  variable           original        radial         slack     projected
                        value      movement      movement         value
 output     1           3.560         0.000         0.000         3.560
 output     2        1276.880         0.000         0.000      1276.880
 input      1          39.970         0.000         0.000        39.970
 input      2          37.620         0.000         0.000        37.620
 input      3         979.000         0.000         0.000       979.000
 LISTING OF PEERS:
  peer   lambda weight
   16      1.000
 
 
Results for firm:    17
Technical efficiency = 1.000
Scale efficiency     = 1.000  (crs)
 PROJECTION SUMMARY:
  variable           original        radial         slack     projected
                        value      movement      movement         value
 output     1           2.710         0.000         0.000         2.710
 output     2        1464.860         0.000         0.000      1464.860
 input      1          41.560         0.000         0.000        41.560
 input      2          45.230         0.000         0.000        45.230
 input      3        1313.000         0.000         0.000      1313.000
 LISTING OF PEERS:
  peer   lambda weight
   17      1.000
 
 
Results for firm:    18
Technical efficiency = 0.720
Scale efficiency     = 0.973  (irs)
 PROJECTION SUMMARY:
  variable           original        radial         slack     projected
                        value      movement      movement         value
 output     1           1.080         0.000         0.005         1.085
 output     2         382.280         0.000         0.000       382.280
 input      1          16.800        -4.705         0.000        12.095
 input      2          15.370        -4.305         0.000        11.065
 input      3         654.000      -183.174      -111.241       359.585
 LISTING OF PEERS:
  peer   lambda weight
   26      0.571
   21      0.149
   14      0.280
 
 
Results for firm:    19
Technical efficiency = 0.743
Scale efficiency     = 0.993  (irs)
 PROJECTION SUMMARY:
  variable           original        radial         slack     projected
                        value      movement      movement         value
 output     1           1.180         0.000         0.257         1.437
 output     2         599.040         0.000         0.000       599.040
 input      1          22.940        -5.904         0.000        17.036
 input      2          24.170        -6.220         0.000        17.950
 input      3        1089.000      -280.260      -176.133       632.608
 LISTING OF PEERS:
  peer   lambda weight
   14      0.188
   22      0.643
   26      0.169
 
 
Results for firm:    20
Technical efficiency = 0.682
Scale efficiency     = 0.964  (irs)
 PROJECTION SUMMARY:
  variable           original        radial         slack     projected
                        value      movement      movement         value
 output     1           1.040         0.000         0.033         1.073
 output     2         361.010         0.000         0.000       361.010
 input      1          18.040        -5.745         0.000        12.295
 input      2          15.030        -4.786         0.000        10.244
 input      3         775.000      -246.807      -204.196       323.997
 LISTING OF PEERS:
  peer   lambda weight
   26      0.614
   14      0.072
   21      0.314
 
 
Results for firm:    21
Technical efficiency = 1.000
Scale efficiency     = 1.000  (crs)
 PROJECTION SUMMARY:
  variable           original        radial         slack     projected
                        value      movement      movement         value
 output     1           2.610         0.000         0.000         2.610
 output     2         897.600         0.000         0.000       897.600
 input      1          30.530         0.000         0.000        30.530
 input      2          24.110         0.000         0.000        24.110
 input      3         589.000         0.000         0.000       589.000
 LISTING OF PEERS:
  peer   lambda weight
   21      1.000
 
 
Results for firm:    22
Technical efficiency = 1.000
Scale efficiency     = 1.000  (crs)
 PROJECTION SUMMARY:
  variable           original        radial         slack     projected
                        value      movement      movement         value
 output     1           1.560         0.000         0.000         1.560
 output     2         682.730         0.000         0.000       682.730
 input      1          19.160         0.000         0.000        19.160
 input      2          20.640         0.000         0.000        20.640
 input      3         749.000         0.000         0.000       749.000
 LISTING OF PEERS:
  peer   lambda weight
   22      1.000
 
 
Results for firm:    23
Technical efficiency = 1.000
Scale efficiency     = 0.990  (drs)
 PROJECTION SUMMARY:
  variable           original        radial         slack     projected
                        value      movement      movement         value
 output     1           4.850         0.000         0.000         4.850
 output     2        1818.030         0.000         0.000      1818.030
 input      1          53.030         0.000         0.000        53.030
 input      2          56.350         0.000         0.000        56.350
 input      3        2219.000         0.000         0.000      2219.000
 LISTING OF PEERS:
  peer   lambda weight
   23      1.000
 
 
Results for firm:    24
Technical efficiency = 0.916
Scale efficiency     = 0.999  (irs)
 PROJECTION SUMMARY:
  variable           original        radial         slack     projected
                        value      movement      movement         value
 output     1           1.520         0.000         0.279         1.799
 output     2         727.210         0.000         0.000       727.210
 input      1          22.590        -1.902         0.000        20.688
 input      2          23.300        -1.962         0.000        21.338
 input      3        1270.000      -106.953      -471.151       691.896
 LISTING OF PEERS:
  peer   lambda weight
   22      0.495
   26      0.032
   14      0.473
 
 
Results for firm:    25
Technical efficiency = 0.938
Scale efficiency     = 0.993  (drs)
 PROJECTION SUMMARY:
  variable           original        radial         slack     projected
                        value      movement      movement         value
 output     1           2.550         0.000         0.000         2.550
 output     2         886.130         0.000         0.000       886.130
 input      1          28.390        -1.754         0.000        26.636
 input      2          27.480        -1.698         0.000        25.782
 input      3        1252.000       -77.370      -396.448       778.182
 LISTING OF PEERS:
  peer   lambda weight
    9      0.029
   23      0.067
   14      0.846
    4      0.058
 
 
Results for firm:    26
Technical efficiency = 1.000
Scale efficiency     = 0.775  (irs)
 PROJECTION SUMMARY:
  variable           original        radial         slack     projected
                        value      movement      movement         value
 output     1           0.160         0.000         0.000         0.160
 output     2          32.740         0.000         0.000        32.740
 input      1           1.650         0.000         0.000         1.650
 input      2           1.610         0.000         0.000         1.610
 input      3         148.000         0.000         0.000       148.000
 LISTING OF PEERS:
  peer   lambda weight
   26      1.000
 
 
Results for firm:    27
Technical efficiency = 0.835
Scale efficiency     = 0.994  (irs)
 PROJECTION SUMMARY:
  variable           original        radial         slack     projected
                        value      movement      movement         value
 output     1           1.920         0.000         0.259         2.179
 output     2         745.440         0.000         0.000       745.440
 input      1          31.020        -5.115        -0.456        25.449
 input      2          24.130        -3.979         0.000        20.151
 input      3        1150.000      -189.612      -448.976       511.412
 LISTING OF PEERS:
  peer   lambda weight
   21      0.824
   26      0.176
 
 
Results for firm:    28
Technical efficiency = 0.923
Scale efficiency     = 0.988  (irs)
 PROJECTION SUMMARY:
  variable           original        radial         slack     projected
                        value      movement      movement         value
 output     1           1.350         0.000         0.000         1.350
 output     2         432.730         0.000         0.000       432.730
 input      1          14.690        -1.135         0.000        13.555
 input      2          14.660        -1.133        -0.642        12.886
 input      3         526.000       -40.639       -75.259       410.102
 LISTING OF PEERS:
  peer   lambda weight
   14      0.458
    4      0.110
   26      0.432
 
 
Results for firm:    29
Technical efficiency = 0.875
Scale efficiency     = 0.814  (irs)
 PROJECTION SUMMARY:
  variable           original        radial         slack     projected
                        value      movement      movement         value
 output     1           0.250         0.000         0.085         0.335
 output     2          97.530         0.000         0.000        97.530
 input      1           4.170        -0.521         0.000         3.649
 input      2           3.830        -0.479        -0.007         3.344
 input      3         212.000       -26.491         0.000       185.509
 LISTING OF PEERS:
  peer   lambda weight
   14      0.037
   26      0.922
   21      0.041
 
 
Results for firm:    30
Technical efficiency = 0.949
Scale efficiency     = 0.865  (irs)
 PROJECTION SUMMARY:
  variable           original        radial         slack     projected
                        value      movement      movement         value
 output     1           0.400         0.000         0.000         0.400
 output     2         115.730         0.000         0.000       115.730
 input      1           4.970        -0.253        -0.274         4.442
 input      2           3.980        -0.203         0.000         3.777
 input      3         209.000       -10.658        -7.356       190.986
 LISTING OF PEERS:
  peer   lambda weight
    9      0.001
   26      0.905
   21      0.093
 
 
Results for firm:    31
Technical efficiency = 0.940
Scale efficiency     = 0.985  (irs)
 PROJECTION SUMMARY:
  variable           original        radial         slack     projected
                        value      movement      movement         value
 output     1           1.120         0.000         0.369         1.489
 output     2         548.340         0.000         0.000       548.340
 input      1          17.410        -1.040         0.000        16.370
 input      2          16.760        -1.001         0.000        15.759
 input      3         919.000       -54.874      -385.375       478.751
 LISTING OF PEERS:
  peer   lambda weight
   26      0.353
   21      0.078
   14      0.569
