# Supplementary material for: Research on the spatial–temporal evolution of healthcare resource allocation efficiency in China
Source: Front Public Health. 2026 Jan 15;13:1729223. doi: 10.3389/fpubh.2025.1729223 (PMC12852340; doi:10.3389/fpubh.2025.1729223)
Supplement: Supplementary file 1 [file Data_Sheet_1.ZIP › Data Summary/Data Analysis/2017/Raw data of various indicators for 31 provinces in China in 2017.xlsx]

## Sheet: Raw data of various indicators 
		Output Indicators		Input Indicators
	Region	patient visits（100 million person - times）	hospital discharges（10,000 persons）	Health Technicians（10,000 persons）	institutional beds（10,000 units）	medical facilities（unit）
Eastern Region	Beijing	2.25	328.42	24.6	12.06	656
	Tianjin	1.21	158.02	10.1	6.84	426
	Hebei	4.32	1161.78	42.52	39.5	1846
	Shanghai	2.66	390.95	18.69	13.46	363
	Jiangsu	5.84	1416.17	54.77	46.92	1727
	Zhejiang	5.95	946.35	45.97	31.35	1204
	Fujian	2.26	549.42	23.14	18.24	606
	Shandong	6.44	1818.92	68.86	58.48	2451
	Guangdong	8.36	1632.41	70.75	49.21	1464
	Hainan	0.5	116.15	6.04	4.2	208
	Liaoning	2	729.78	29.12	29.86	1268
Central Region	Shanxi	1.35	453	23.33	19.75	1388
	Anhui	2.8	990.88	31.35	30.57	1095
	Jiangxi	2.16	820.61	23.57	23.4	669
	Henan	5.85	1734.57	58.1	55.9	1632
	Hubei	3.56	1276.88	39.97	37.62	979
	Hunan	2.71	1464.86	41.56	45.23	1313
	Jilin	1.08	382.28	16.8	15.37	654
	Heilongjiang	1.18	599.04	22.94	24.17	1089
Western Region	Inner Mongolia	1.04	361.01	18.04	15.03	775
	Guangxi	2.61	897.6	30.53	24.11	589
	Chongqing	1.56	682.73	19.16	20.64	749
	Sichuan	4.85	1818.03	53.03	56.35	2219
	Guizhou	1.52	727.21	22.59	23.3	1270
	Yunnan	2.55	886.13	28.39	27.48	1252
	Tibet	0.16	32.74	1.65	1.61	148
	Shaanxi	1.92	745.44	31.02	24.13	1150
	Gansu	1.35	432.73	14.69	14.66	526
	Qinghai	0.25	97.53	4.17	3.83	212
	Ningxia	0.4	115.73	4.97	3.98	209
	Xinjiang	1.12	548.34	17.41	16.76	919

## Sheet: All-numeric version
2.25	328.42	24.6	12.06	656
1.21	158.02	10.1	6.84	426
4.32	1161.78	42.52	39.5	1846
2.66	390.95	18.69	13.46	363
5.84	1416.17	54.77	46.92	1727
5.95	946.35	45.97	31.35	1204
2.26	549.42	23.14	18.24	606
6.44	1818.92	68.86	58.48	2451
8.36	1632.41	70.75	49.21	1464
0.5	116.15	6.04	4.2	208
2	729.78	29.12	29.86	1268
1.35	453	23.33	19.75	1388
2.8	990.88	31.35	30.57	1095
2.16	820.61	23.57	23.4	669
5.85	1734.57	58.1	55.9	1632
3.56	1276.88	39.97	37.62	979
2.71	1464.86	41.56	45.23	1313
1.08	382.28	16.8	15.37	654
1.18	599.04	22.94	24.17	1089
1.04	361.01	18.04	15.03	775
2.61	897.6	30.53	24.11	589
1.56	682.73	19.16	20.64	749
4.85	1818.03	53.03	56.35	2219
1.52	727.21	22.59	23.3	1270
2.55	886.13	28.39	27.48	1252
0.16	32.74	1.65	1.61	148
1.92	745.44	31.02	24.13	1150
1.35	432.73	14.69	14.66	526
0.25	97.53	4.17	3.83	212
0.4	115.73	4.97	3.98	209
1.12	548.34	17.41	16.76	919
