# Supplementary material for: Research on the spatial–temporal evolution of healthcare resource allocation efficiency in China
Source: Front Public Health. 2026 Jan 15;13:1729223. doi: 10.3389/fpubh.2025.1729223 (PMC12852340; doi:10.3389/fpubh.2025.1729223)
Supplement: Supplementary file 1 [file Data_Sheet_1.ZIP › Data Summary/Data Analysis/2018/2018.out]

 Results from DEAP Version 2.1
 
Instruction file = 123.ins     
Data file          = 2018.dta    
 
 Input orientated DEA
 
 Scale assumption: VRS
 
 Slacks calculated using multi-stage method
 
 
 EFFICIENCY SUMMARY:
 
  firm  crste  vrste  scale
 
    1  0.979  0.988  0.990 irs
    2  0.906  0.980  0.924 irs
    3  0.882  0.903  0.977 drs
    4  1.000  1.000  1.000  - 
    5  0.899  0.931  0.966 drs
    6  1.000  1.000  1.000  - 
    7  0.889  0.893  0.996 irs
    8  0.888  0.946  0.939 drs
    9  1.000  1.000  1.000  - 
   10  0.785  0.935  0.839 irs
   11  0.725  0.727  0.997 irs
   12  0.662  0.680  0.973 irs
   13  0.934  0.943  0.991 drs
   14  1.000  1.000  1.000  - 
   15  0.966  1.000  0.966 drs
   16  1.000  1.000  1.000  - 
   17  1.000  1.000  1.000  - 
   18  0.690  0.712  0.969 irs
   19  0.719  0.739  0.973 irs
   20  0.676  0.704  0.961 irs
   21  1.000  1.000  1.000  - 
   22  0.962  0.973  0.988 irs
   23  0.986  1.000  0.986 drs
   24  0.953  0.955  0.998 irs
   25  0.955  0.962  0.993 drs
   26  0.663  1.000  0.663 irs
   27  0.863  0.868  0.994 irs
   28  0.921  0.938  0.982 irs
   29  0.708  0.899  0.788 irs
   30  0.836  0.993  0.841 irs
   31  0.883  0.905  0.975 irs
 
 mean  0.882  0.922  0.957

Note: crste = technical efficiency from CRS DEA
      vrste = technical efficiency from VRS DEA
      scale = scale efficiency = crste/vrste


Note also that all subsequent tables refer to VRS results
 
 
 SUMMARY OF OUTPUT SLACKS:
 
 firm  output:           1           2
    1                0.000      11.654
    2                0.000      26.963
    3                0.000       0.000
    4                0.000       0.000
    5                0.000       0.000
    6                0.000       0.000
    7                0.000       0.000
    8                0.228       0.000
    9                0.000       0.000
   10                0.006       0.000
   11                0.000       0.000
   12                0.061       0.000
   13                0.000       0.000
   14                0.000       0.000
   15                0.000       0.000
   16                0.000       0.000
   17                0.000       0.000
   18                0.000       0.000
   19                0.342       0.000
   20                0.027       0.000
   21                0.000       0.000
   22                0.146       0.000
   23                0.000       0.000
   24                0.364       0.000
   25                0.000       0.000
   26                0.000       0.000
   27                0.241       0.000
   28                0.000       0.000
   29                0.082       0.000
   30                0.000       0.000
   31                0.298       0.000

 mean                0.058       1.246
 
 
 SUMMARY OF INPUT SLACKS:
 
 firm  input:            1           2           3
    1                8.164       0.000     310.017
    2                1.114       0.000     171.702
    3                0.000       0.000     535.397
    4                0.000       0.000       0.000
    5                0.000       0.000     249.825
    6                0.000       0.000       0.000
    7                0.000       0.000     123.077
    8                2.869       0.000     713.031
    9                0.000       0.000       0.000
   10                0.703       0.000       0.000
   11                0.000       1.233     368.077
   12                0.000       0.000     514.676
   13                0.000       0.000      54.949
   14                0.000       0.000       0.000
   15                0.000       0.000       0.000
   16                0.000       0.000       0.000
   17                0.000       0.000       0.000
   18                0.000       0.000     171.123
   19                0.000       1.358     288.486
   20                0.000       0.000     221.782
   21                0.000       0.000       0.000
   22                0.000       0.917     169.280
   23                0.000       0.000       0.000
   24                0.000       0.000     572.773
   25                0.000       0.000     435.272
   26                0.000       0.000       0.000
   27                0.885       0.000     465.210
   28                0.000       0.801     127.920
   29                0.000       0.000       0.581
   30                0.328       0.000      25.111
   31                0.000       0.179     319.345

 mean                0.454       0.145     188.311
 
 
 SUMMARY OF PEERS:
 
  firm  peers:
    1      4   26
    2     26    4
    3     14   23   15    6
    4      4
    5     15    6    9   14
    6      6
    7     14    4   21   26
    8      9   15
    9      9
   10      4   26   21
   11     14    4   26
   12     14   26   21
   13      6   14   23    4
   14     14
   15     15
   16     16
   17     17
   18     21   14    4   26
   19     14   26
   20     14   26   21
   21     21
   22     14   26
   23     23
   24     14   21   26
   25     16   14   15    9
   26     26
   27     26   21
   28     14    4   26
   29     21   26   14
   30     21   26    4
   31     14   26
 
 
 SUMMARY OF PEER WEIGHTS:
   (in same order as above)
 
  firm  peer weights:
    1   0.862 0.138
    2   0.591 0.409
    3   0.396 0.277 0.029 0.298
    4   1.000
    5   0.399 0.363 0.130 0.108
    6   1.000
    7   0.076 0.496 0.321 0.107
    8   0.361 0.639
    9   1.000
   10   0.079 0.856 0.065
   11   0.804 0.100 0.096
   12   0.139 0.474 0.387
   13   0.052 0.660 0.190 0.098
   14   1.000
   15   1.000
   16   1.000
   17   1.000
   18   0.163 0.265 0.011 0.560
   19   0.664 0.336
   20   0.102 0.599 0.299
   21   1.000
   22   0.809 0.191
   23   1.000
   24   0.908 0.027 0.065
   25   0.092 0.849 0.016 0.043
   26   1.000
   27   0.150 0.850
   28   0.521 0.055 0.424
   29   0.045 0.922 0.033
   30   0.096 0.896 0.007
   31   0.616 0.384
 
 
 PEER COUNT SUMMARY:
   (i.e., no. times each firm is a peer for another)
 
  firm  peer count:
    1       0
    2       0
    3       0
    4       9
    5       0
    6       3
    7       0
    8       0
    9       3
   10       0
   11       0
   12       0
   13       0
   14      15
   15       4
   16       1
   17       0
   18       0
   19       0
   20       0
   21       9
   22       0
   23       2
   24       0
   25       0
   26      16
   27       0
   28       0
   29       0
   30       0
   31       0
 
 
 
 SUMMARY OF OUTPUT TARGETS:
 
 firm  output:           1           2
    1                2.350     364.764
    2                1.200     189.453
    3                4.310    1205.930
    4                2.700     418.120
    5                5.940    1447.460
    6                6.280    1018.640
    7                2.340     574.670
    8                6.788    1838.050
    9                8.450    1708.730
   10                0.516     119.550
   11                1.990     737.720
   12                1.361     494.290
   13                2.970    1009.680
   14                2.120     861.870
   15                5.850    1910.990
   16                3.510    1317.650
   17                2.690    1537.700
   18                1.100     402.320
   19                1.462     582.820
   20                1.077     384.000
   21                2.560     929.510
   22                1.746     703.300
   23                5.160    1827.000
   24                2.004     809.600
   25                2.580     957.040
   26                0.160      30.910
   27                2.201     795.040
   28                1.320     484.810
   29                0.332      98.460
   30                0.410     120.290
   31                1.368     542.900
 
 
 SUMMARY OF INPUT TARGETS:
 
 firm  input:            1           2           3
    1               17.128      12.216     330.441
    2                9.137       6.683     239.890
    3               41.659      38.117    1369.101
    4               19.560      13.900     358.000
    5               54.927      45.749    1474.972
    6               48.620      33.210    1288.000
    7               22.091      17.188     449.276
    8               66.972      57.547    1726.910
    9               75.520      51.690    1553.000
   10                5.255       4.190     203.904
   11               22.023      21.611     626.624
   12               16.763      14.171     416.020
   13               31.446      30.928    1019.661
   14               24.730      24.950     716.000
   15               62.150      60.850    1825.000
   16               41.100      39.350     995.000
   17               43.700      48.240    1552.000
   18               13.087      11.891     384.272
   19               17.067      17.136     528.614
   20               13.249      11.193     354.084
   21               32.090      25.590     624.000
   22               20.375      20.509     609.518
   23               56.250      59.890    2344.000
   24               23.443      23.452     677.195
   25               29.020      28.001     795.534
   26                1.910       1.680     158.000
   27               27.574      22.012     554.266
   28               14.761      14.467     459.502
   29                4.010       3.516     197.236
   30                4.947       4.073     204.345
   31               15.970      16.018     501.808
 
 
 
 FIRM BY FIRM RESULTS:
 
 
Results for firm:     1
Technical efficiency = 0.988
Scale efficiency     = 0.990  (irs)
 PROJECTION SUMMARY:
  variable           original        radial         slack     projected
                        value      movement      movement         value
 output     1           2.350         0.000         0.000         2.350
 output     2         353.110         0.000        11.654       364.764
 input      1          25.590        -0.298        -8.164        17.128
 input      2          12.360        -0.144         0.000        12.216
 input      3         648.000        -7.542      -310.017       330.441
 LISTING OF PEERS:
  peer   lambda weight
    4      0.862
   26      0.138
 
 
Results for firm:     2
Technical efficiency = 0.980
Scale efficiency     = 0.924  (irs)
 PROJECTION SUMMARY:
  variable           original        radial         slack     projected
                        value      movement      movement         value
 output     1           1.200         0.000         0.000         1.200
 output     2         162.490         0.000        26.963       189.453
 input      1          10.460        -0.209        -1.114         9.137
 input      2           6.820        -0.137         0.000         6.683
 input      3         420.000        -8.408      -171.702       239.890
 LISTING OF PEERS:
  peer   lambda weight
   26      0.591
    4      0.409
 
 
Results for firm:     3
Technical efficiency = 0.903
Scale efficiency     = 0.977  (drs)
 PROJECTION SUMMARY:
  variable           original        radial         slack     projected
                        value      movement      movement         value
 output     1           4.310         0.000         0.000         4.310
 output     2        1205.930         0.000         0.000      1205.930
 input      1          46.110        -4.451         0.000        41.659
 input      2          42.190        -4.073         0.000        38.117
 input      3        2108.000      -203.502      -535.397      1369.101
 LISTING OF PEERS:
  peer   lambda weight
   14      0.396
   23      0.277
   15      0.029
    6      0.298
 
 
Results for firm:     4
Technical efficiency = 1.000
Scale efficiency     = 1.000  (crs)
 PROJECTION SUMMARY:
  variable           original        radial         slack     projected
                        value      movement      movement         value
 output     1           2.700         0.000         0.000         2.700
 output     2         418.120         0.000         0.000       418.120
 input      1          19.560         0.000         0.000        19.560
 input      2          13.900         0.000         0.000        13.900
 input      3         358.000         0.000         0.000       358.000
 LISTING OF PEERS:
  peer   lambda weight
    4      1.000
 
 
Results for firm:     5
Technical efficiency = 0.931
Scale efficiency     = 0.966  (drs)
 PROJECTION SUMMARY:
  variable           original        radial         slack     projected
                        value      movement      movement         value
 output     1           5.940         0.000         0.000         5.940
 output     2        1447.460         0.000         0.000      1447.460
 input      1          59.010        -4.083         0.000        54.927
 input      2          49.150        -3.401         0.000        45.749
 input      3        1853.000      -128.203      -249.825      1474.972
 LISTING OF PEERS:
  peer   lambda weight
   15      0.399
    6      0.363
    9      0.130
   14      0.108
 
 
Results for firm:     6
Technical efficiency = 1.000
Scale efficiency     = 1.000  (crs)
 PROJECTION SUMMARY:
  variable           original        radial         slack     projected
                        value      movement      movement         value
 output     1           6.280         0.000         0.000         6.280
 output     2        1018.640         0.000         0.000      1018.640
 input      1          48.620         0.000         0.000        48.620
 input      2          33.210         0.000         0.000        33.210
 input      3        1288.000         0.000         0.000      1288.000
 LISTING OF PEERS:
  peer   lambda weight
    6      1.000
 
 
Results for firm:     7
Technical efficiency = 0.893
Scale efficiency     = 0.996  (irs)
 PROJECTION SUMMARY:
  variable           original        radial         slack     projected
                        value      movement      movement         value
 output     1           2.340         0.000         0.000         2.340
 output     2         574.670         0.000         0.000       574.670
 input      1          24.740        -2.649         0.000        22.091
 input      2          19.250        -2.062         0.000        17.188
 input      3         641.000       -68.647      -123.077       449.276
 LISTING OF PEERS:
  peer   lambda weight
   14      0.076
    4      0.496
   21      0.321
   26      0.107
 
 
Results for firm:     8
Technical efficiency = 0.946
Scale efficiency     = 0.939  (drs)
 PROJECTION SUMMARY:
  variable           original        radial         slack     projected
                        value      movement      movement         value
 output     1           6.560         0.000         0.228         6.788
 output     2        1838.050         0.000         0.000      1838.050
 input      1          73.850        -4.009        -2.869        66.972
 input      2          60.850        -3.303         0.000        57.547
 input      3        2580.000      -140.059      -713.031      1726.910
 LISTING OF PEERS:
  peer   lambda weight
    9      0.361
   15      0.639
 
 
Results for firm:     9
Technical efficiency = 1.000
Scale efficiency     = 1.000  (crs)
 PROJECTION SUMMARY:
  variable           original        radial         slack     projected
                        value      movement      movement         value
 output     1           8.450         0.000         0.000         8.450
 output     2        1708.730         0.000         0.000      1708.730
 input      1          75.520         0.000         0.000        75.520
 input      2          51.690         0.000         0.000        51.690
 input      3        1553.000         0.000         0.000      1553.000
 LISTING OF PEERS:
  peer   lambda weight
    9      1.000
 
 
Results for firm:    10
Technical efficiency = 0.935
Scale efficiency     = 0.839  (irs)
 PROJECTION SUMMARY:
  variable           original        radial         slack     projected
                        value      movement      movement         value
 output     1           0.510         0.000         0.006         0.516
 output     2         119.550         0.000         0.000       119.550
 input      1           6.370        -0.412        -0.703         5.255
 input      2           4.480        -0.290         0.000         4.190
 input      3         218.000       -14.096         0.000       203.904
 LISTING OF PEERS:
  peer   lambda weight
    4      0.079
   26      0.856
   21      0.065
 
 
Results for firm:    11
Technical efficiency = 0.727
Scale efficiency     = 0.997  (irs)
 PROJECTION SUMMARY:
  variable           original        radial         slack     projected
                        value      movement      movement         value
 output     1           1.990         0.000         0.000         1.990
 output     2         737.720         0.000         0.000       737.720
 input      1          30.310        -8.287         0.000        22.023
 input      2          31.440        -8.596        -1.233        21.611
 input      3        1369.000      -374.299      -368.077       626.624
 LISTING OF PEERS:
  peer   lambda weight
   14      0.804
    4      0.100
   26      0.096
 
 
Results for firm:    12
Technical efficiency = 0.680
Scale efficiency     = 0.973  (irs)
 PROJECTION SUMMARY:
  variable           original        radial         slack     projected
                        value      movement      movement         value
 output     1           1.300         0.000         0.061         1.361
 output     2         494.290         0.000         0.000       494.290
 input      1          24.640        -7.877         0.000        16.763
 input      2          20.830        -6.659         0.000        14.171
 input      3        1368.000      -437.304      -514.676       416.020
 LISTING OF PEERS:
  peer   lambda weight
   14      0.139
   26      0.474
   21      0.387
 
 
Results for firm:    13
Technical efficiency = 0.943
Scale efficiency     = 0.991  (drs)
 PROJECTION SUMMARY:
  variable           original        radial         slack     projected
                        value      movement      movement         value
 output     1           2.970         0.000         0.000         2.970
 output     2        1009.680         0.000         0.000      1009.680
 input      1          33.360        -1.914         0.000        31.446
 input      2          32.810        -1.882         0.000        30.928
 input      3        1140.000       -65.390       -54.949      1019.661
 LISTING OF PEERS:
  peer   lambda weight
    6      0.052
   14      0.660
   23      0.190
    4      0.098
 
 
Results for firm:    14
Technical efficiency = 1.000
Scale efficiency     = 1.000  (crs)
 PROJECTION SUMMARY:
  variable           original        radial         slack     projected
                        value      movement      movement         value
 output     1           2.120         0.000         0.000         2.120
 output     2         861.870         0.000         0.000       861.870
 input      1          24.730         0.000         0.000        24.730
 input      2          24.950         0.000         0.000        24.950
 input      3         716.000         0.000         0.000       716.000
 LISTING OF PEERS:
  peer   lambda weight
   14      1.000
 
 
Results for firm:    15
Technical efficiency = 1.000
Scale efficiency     = 0.966  (drs)
 PROJECTION SUMMARY:
  variable           original        radial         slack     projected
                        value      movement      movement         value
 output     1           5.850         0.000         0.000         5.850
 output     2        1910.990         0.000         0.000      1910.990
 input      1          62.150         0.000         0.000        62.150
 input      2          60.850         0.000         0.000        60.850
 input      3        1825.000         0.000         0.000      1825.000
 LISTING OF PEERS:
  peer   lambda weight
   15      1.000
 
 
Results for firm:    16
Technical efficiency = 1.000
Scale efficiency     = 1.000  (crs)
 PROJECTION SUMMARY:
  variable           original        radial         slack     projected
                        value      movement      movement         value
 output     1           3.510         0.000         0.000         3.510
 output     2        1317.650         0.000         0.000      1317.650
 input      1          41.100         0.000         0.000        41.100
 input      2          39.350         0.000         0.000        39.350
 input      3         995.000         0.000         0.000       995.000
 LISTING OF PEERS:
  peer   lambda weight
   16      1.000
 
 
Results for firm:    17
Technical efficiency = 1.000
Scale efficiency     = 1.000  (crs)
 PROJECTION SUMMARY:
  variable           original        radial         slack     projected
                        value      movement      movement         value
 output     1           2.690         0.000         0.000         2.690
 output     2        1537.700         0.000         0.000      1537.700
 input      1          43.700         0.000         0.000        43.700
 input      2          48.240         0.000         0.000        48.240
 input      3        1552.000         0.000         0.000      1552.000
 LISTING OF PEERS:
  peer   lambda weight
   17      1.000
 
 
Results for firm:    18
Technical efficiency = 0.712
Scale efficiency     = 0.969  (irs)
 PROJECTION SUMMARY:
  variable           original        radial         slack     projected
                        value      movement      movement         value
 output     1           1.100         0.000         0.000         1.100
 output     2         402.320         0.000         0.000       402.320
 input      1          18.380        -5.293         0.000        13.087
 input      2          16.700        -4.809         0.000        11.891
 input      3         780.000      -224.605      -171.123       384.272
 LISTING OF PEERS:
  peer   lambda weight
   21      0.163
   14      0.265
    4      0.011
   26      0.560
 
 
Results for firm:    19
Technical efficiency = 0.739
Scale efficiency     = 0.973  (irs)
 PROJECTION SUMMARY:
  variable           original        radial         slack     projected
                        value      movement      movement         value
 output     1           1.120         0.000         0.342         1.462
 output     2         582.820         0.000         0.000       582.820
 input      1          23.080        -6.013         0.000        17.067
 input      2          25.010        -6.516        -1.358        17.136
 input      3        1105.000      -287.900      -288.486       528.614
 LISTING OF PEERS:
  peer   lambda weight
   14      0.664
   26      0.336
 
 
Results for firm:    20
Technical efficiency = 0.704
Scale efficiency     = 0.961  (irs)
 PROJECTION SUMMARY:
  variable           original        radial         slack     projected
                        value      movement      movement         value
 output     1           1.050         0.000         0.027         1.077
 output     2         384.000         0.000         0.000       384.000
 input      1          18.820        -5.571         0.000        13.249
 input      2          15.900        -4.707         0.000        11.193
 input      3         818.000      -242.135      -221.782       354.084
 LISTING OF PEERS:
  peer   lambda weight
   14      0.102
   26      0.599
   21      0.299
 
 
Results for firm:    21
Technical efficiency = 1.000
Scale efficiency     = 1.000  (crs)
 PROJECTION SUMMARY:
  variable           original        radial         slack     projected
                        value      movement      movement         value
 output     1           2.560         0.000         0.000         2.560
 output     2         929.510         0.000         0.000       929.510
 input      1          32.090         0.000         0.000        32.090
 input      2          25.590         0.000         0.000        25.590
 input      3         624.000         0.000         0.000       624.000
 LISTING OF PEERS:
  peer   lambda weight
   21      1.000
 
 
Results for firm:    22
Technical efficiency = 0.973
Scale efficiency     = 0.988  (irs)
 PROJECTION SUMMARY:
  variable           original        radial         slack     projected
                        value      movement      movement         value
 output     1           1.600         0.000         0.146         1.746
 output     2         703.300         0.000         0.000       703.300
 input      1          20.930        -0.555         0.000        20.375
 input      2          22.010        -0.583        -0.917        20.509
 input      3         800.000       -21.201      -169.280       609.518
 LISTING OF PEERS:
  peer   lambda weight
   14      0.809
   26      0.191
 
 
Results for firm:    23
Technical efficiency = 1.000
Scale efficiency     = 0.986  (drs)
 PROJECTION SUMMARY:
  variable           original        radial         slack     projected
                        value      movement      movement         value
 output     1           5.160         0.000         0.000         5.160
 output     2        1827.000         0.000         0.000      1827.000
 input      1          56.250         0.000         0.000        56.250
 input      2          59.890         0.000         0.000        59.890
 input      3        2344.000         0.000         0.000      2344.000
 LISTING OF PEERS:
  peer   lambda weight
   23      1.000
 
 
Results for firm:    24
Technical efficiency = 0.955
Scale efficiency     = 0.998  (irs)
 PROJECTION SUMMARY:
  variable           original        radial         slack     projected
                        value      movement      movement         value
 output     1           1.640         0.000         0.364         2.004
 output     2         809.600         0.000         0.000       809.600
 input      1          24.550        -1.107         0.000        23.443
 input      2          24.560        -1.108         0.000        23.452
 input      3        1309.000       -59.031      -572.773       677.195
 LISTING OF PEERS:
  peer   lambda weight
   14      0.908
   21      0.027
   26      0.065
 
 
Results for firm:    25
Technical efficiency = 0.962
Scale efficiency     = 0.993  (drs)
 PROJECTION SUMMARY:
  variable           original        radial         slack     projected
                        value      movement      movement         value
 output     1           2.580         0.000         0.000         2.580
 output     2         957.040         0.000         0.000       957.040
 input      1          30.180        -1.160         0.000        29.020
 input      2          29.120        -1.119         0.000        28.001
 input      3        1280.000       -49.194      -435.272       795.534
 LISTING OF PEERS:
  peer   lambda weight
   16      0.092
   14      0.849
   15      0.016
    9      0.043
 
 
Results for firm:    26
Technical efficiency = 1.000
Scale efficiency     = 0.663  (irs)
 PROJECTION SUMMARY:
  variable           original        radial         slack     projected
                        value      movement      movement         value
 output     1           0.160         0.000         0.000         0.160
 output     2          30.910         0.000         0.000        30.910
 input      1           1.910         0.000         0.000         1.910
 input      2           1.680         0.000         0.000         1.680
 input      3         158.000         0.000         0.000       158.000
 LISTING OF PEERS:
  peer   lambda weight
   26      1.000
 
 
Results for firm:    27
Technical efficiency = 0.868
Scale efficiency     = 0.994  (irs)
 PROJECTION SUMMARY:
  variable           original        radial         slack     projected
                        value      movement      movement         value
 output     1           1.960         0.000         0.241         2.201
 output     2         795.040         0.000         0.000       795.040
 input      1          32.800        -4.341        -0.885        27.574
 input      2          25.370        -3.358         0.000        22.012
 input      3        1175.000      -155.524      -465.210       554.266
 LISTING OF PEERS:
  peer   lambda weight
   26      0.150
   21      0.850
 
 
Results for firm:    28
Technical efficiency = 0.938
Scale efficiency     = 0.982  (irs)
 PROJECTION SUMMARY:
  variable           original        radial         slack     projected
                        value      movement      movement         value
 output     1           1.320         0.000         0.000         1.320
 output     2         484.810         0.000         0.000       484.810
 input      1          15.730        -0.969         0.000        14.761
 input      2          16.270        -1.003        -0.801        14.467
 input      3         626.000       -38.578      -127.920       459.502
 LISTING OF PEERS:
  peer   lambda weight
   14      0.521
    4      0.055
   26      0.424
 
 
Results for firm:    29
Technical efficiency = 0.899
Scale efficiency     = 0.788  (irs)
 PROJECTION SUMMARY:
  variable           original        radial         slack     projected
                        value      movement      movement         value
 output     1           0.250         0.000         0.082         0.332
 output     2          98.460         0.000         0.000        98.460
 input      1           4.460        -0.450         0.000         4.010
 input      2           3.910        -0.394         0.000         3.516
 input      3         220.000       -22.182        -0.581       197.236
 LISTING OF PEERS:
  peer   lambda weight
   21      0.045
   26      0.922
   14      0.033
 
 
Results for firm:    30
Technical efficiency = 0.993
Scale efficiency     = 0.841  (irs)
 PROJECTION SUMMARY:
  variable           original        radial         slack     projected
                        value      movement      movement         value
 output     1           0.410         0.000         0.000         0.410
 output     2         120.290         0.000         0.000       120.290
 input      1           5.310        -0.035        -0.328         4.947
 input      2           4.100        -0.027         0.000         4.073
 input      3         231.000        -1.544       -25.111       204.345
 LISTING OF PEERS:
  peer   lambda weight
   21      0.096
   26      0.896
    4      0.007
 
 
Results for firm:    31
Technical efficiency = 0.905
Scale efficiency     = 0.975  (irs)
 PROJECTION SUMMARY:
  variable           original        radial         slack     projected
                        value      movement      movement         value
 output     1           1.070         0.000         0.298         1.368
 output     2         542.900         0.000         0.000       542.900
 input      1          17.640        -1.670         0.000        15.970
 input      2          17.890        -1.693        -0.179        16.018
 input      3         907.000       -85.847      -319.345       501.808
 LISTING OF PEERS:
  peer   lambda weight
   14      0.616
   26      0.384
