# Supplementary material for: Research on the spatial–temporal evolution of healthcare resource allocation efficiency in China
Source: Front Public Health. 2026 Jan 15;13:1729223. doi: 10.3389/fpubh.2025.1729223 (PMC12852340; doi:10.3389/fpubh.2025.1729223)
Supplement: Supplementary file 1 [file Data_Sheet_1.ZIP › Data Summary/Data Analysis/2018/Raw data of various indicators for 31 provinces in China in 2018.xlsx]

## Sheet: Raw data of various indicators 
		Output Indicators		Input Indicators
	Region	patient visits（100 million person - times）	hospital discharges（10,000 persons）	Health Technicians（10,000 persons）	institutional beds（10,000 units）	medical facilities（unit）
Eastern Region	Beijing	2.35	353.11	25.59	12.36	648
	Tianjin	1.2	162.49	10.46	6.82	420
	Hebei	4.31	1205.93	46.11	42.19	2108
	Shanghai	2.7	418.12	19.56	13.9	358
	Jiangsu	5.94	1447.46	59.01	49.15	1853
	Zhejiang	6.28	1018.64	48.62	33.21	1288
	Fujian	2.34	574.67	24.74	19.25	641
	Shandong	6.56	1838.05	73.85	60.85	2580
	Guangdong	8.45	1708.73	75.52	51.69	1553
	Hainan	0.51	119.55	6.37	4.48	218
	Liaoning	1.99	737.72	30.31	31.44	1369
Central Region	Shanxi	1.3	494.29	24.64	20.83	1368
	Anhui	2.97	1009.68	33.36	32.81	1140
	Jiangxi	2.12	861.87	24.73	24.95	716
	Henan	5.85	1910.99	62.15	60.85	1825
	Hubei	3.51	1317.65	41.1	39.35	995
	Hunan	2.69	1537.7	43.7	48.24	1552
	Jilin	1.1	402.32	18.38	16.7	780
	Heilongjiang	1.12	582.82	23.08	25.01	1105
Western Region	Inner Mongolia	1.05	384	18.82	15.9	818
	Guangxi	2.56	929.51	32.09	25.59	624
	Chongqing	1.6	703.3	20.93	22.01	800
	Sichuan	5.16	1827	56.25	59.89	2344
	Guizhou	1.64	809.6	24.55	24.56	1309
	Yunnan	2.58	957.04	30.18	29.12	1280
	Tibet	0.16	30.91	1.91	1.68	158
	Shaanxi	1.96	795.04	32.8	25.37	1175
	Gansu	1.32	484.81	15.73	16.27	626
	Qinghai	0.25	98.46	4.46	3.91	220
	Ningxia	0.41	120.29	5.31	4.1	231
	Xinjiang	1.07	542.9	17.64	17.89	907

## Sheet: All-numeric version
2.35	353.11	25.59	12.36	648
1.2	162.49	10.46	6.82	420
4.31	1205.93	46.11	42.19	2108
2.7	418.12	19.56	13.9	358
5.94	1447.46	59.01	49.15	1853
6.28	1018.64	48.62	33.21	1288
2.34	574.67	24.74	19.25	641
6.56	1838.05	73.85	60.85	2580
8.45	1708.73	75.52	51.69	1553
0.51	119.55	6.37	4.48	218
1.99	737.72	30.31	31.44	1369
1.3	494.29	24.64	20.83	1368
2.97	1009.68	33.36	32.81	1140
2.12	861.87	24.73	24.95	716
5.85	1910.99	62.15	60.85	1825
3.51	1317.65	41.1	39.35	995
2.69	1537.7	43.7	48.24	1552
1.1	402.32	18.38	16.7	780
1.12	582.82	23.08	25.01	1105
1.05	384	18.82	15.9	818
2.56	929.51	32.09	25.59	624
1.6	703.3	20.93	22.01	800
5.16	1827	56.25	59.89	2344
1.64	809.6	24.55	24.56	1309
2.58	957.04	30.18	29.12	1280
0.16	30.91	1.91	1.68	158
1.96	795.04	32.8	25.37	1175
1.32	484.81	15.73	16.27	626
0.25	98.46	4.46	3.91	220
0.41	120.29	5.31	4.1	231
1.07	542.9	17.64	17.89	907
