# Supplementary material for: Research on the spatial–temporal evolution of healthcare resource allocation efficiency in China
Source: Front Public Health. 2026 Jan 15;13:1729223. doi: 10.3389/fpubh.2025.1729223 (PMC12852340; doi:10.3389/fpubh.2025.1729223)
Supplement: Supplementary file 1 [file Data_Sheet_1.ZIP › Data Summary/Data Analysis/2019/2019.out]

 Results from DEAP Version 2.1
 
Instruction file = 123.ins     
Data file          = 2019.dta    
 
 Input orientated DEA
 
 Scale assumption: VRS
 
 Slacks calculated using multi-stage method
 
 
 EFFICIENCY SUMMARY:
 
  firm  crste  vrste  scale
 
    1  1.000  1.000  1.000  - 
    2  0.926  1.000  0.926 irs
    3  0.841  0.847  0.993 drs
    4  1.000  1.000  1.000  - 
    5  0.891  0.907  0.982 drs
    6  1.000  1.000  1.000  - 
    7  0.880  0.883  0.997 irs
    8  0.853  0.903  0.945 drs
    9  1.000  1.000  1.000  - 
   10  0.747  0.879  0.850 irs
   11  0.704  0.715  0.985 irs
   12  0.629  0.646  0.973 irs
   13  0.929  0.930  1.000  - 
   14  1.000  1.000  1.000  - 
   15  0.979  1.000  0.979 drs
   16  1.000  1.000  1.000  - 
   17  0.965  0.976  0.989 drs
   18  0.679  0.706  0.962 irs
   19  0.758  0.768  0.987 irs
   20  0.623  0.651  0.957 irs
   21  1.000  1.000  1.000  - 
   22  1.000  1.000  1.000  - 
   23  1.000  1.000  1.000  - 
   24  0.967  0.970  0.996 irs
   25  0.942  0.943  0.999 irs
   26  0.603  1.000  0.603 irs
   27  0.818  0.824  0.993 irs
   28  0.872  0.893  0.977 irs
   29  0.705  0.915  0.770 irs
   30  0.843  1.000  0.843 irs
   31  0.954  0.971  0.982 irs
 
 mean  0.874  0.914  0.958

Note: crste = technical efficiency from CRS DEA
      vrste = technical efficiency from VRS DEA
      scale = scale efficiency = crste/vrste


Note also that all subsequent tables refer to VRS results
 
 
 SUMMARY OF OUTPUT SLACKS:
 
 firm  output:           1           2
    1                0.000       0.000
    2                0.000       0.000
    3                0.000       0.000
    4                0.000       0.000
    5                0.000       0.000
    6                0.000       0.000
    7                0.000       0.000
    8                0.592       0.000
    9                0.000       0.000
   10                0.000       0.000
   11                0.000       0.000
   12                0.000       0.000
   13                0.000       0.000
   14                0.000       0.000
   15                0.000       0.000
   16                0.000       0.000
   17                1.546       0.000
   18                0.000       0.000
   19                0.292       0.000
   20                0.000       0.000
   21                0.000       0.000
   22                0.000       0.000
   23                0.000       0.000
   24                0.294       0.000
   25                0.000       0.000
   26                0.000       0.000
   27                0.000       0.000
   28                0.000       0.000
   29                0.075       0.000
   30                0.000       0.000
   31                0.203       0.000

 mean                0.097       0.000
 
 
 SUMMARY OF INPUT SLACKS:
 
 firm  input:            1           2           3
    1                0.000       0.000       0.000
    2                0.000       0.000       0.000
    3                0.000       0.000     659.963
    4                0.000       0.000       0.000
    5                0.000       0.000     222.124
    6                0.000       0.000       0.000
    7                0.000       0.000     138.496
    8                0.000       0.000     644.678
    9                0.000       0.000       0.000
   10                0.115       0.000       0.000
   11                0.000       0.790     307.032
   12                0.000       0.000     486.005
   13                0.000       0.000      90.836
   14                0.000       0.000       0.000
   15                0.000       0.000       0.000
   16                0.000       0.000       0.000
   17                0.000       0.046       0.000
   18                0.000       0.000     163.436
   19                0.000       1.420     175.137
   20                0.000       0.000     180.908
   21                0.000       0.000       0.000
   22                0.000       0.000       0.000
   23                0.000       0.000       0.000
   24                0.000       0.000     448.847
   25                0.000       0.000     509.035
   26                0.000       0.000       0.000
   27                2.048       0.000     431.097
   28                0.000       0.000      38.359
   29                0.000       0.012       0.000
   30                0.000       0.000       0.000
   31                0.000       0.000     225.245

 mean                0.070       0.073     152.297
 
 
 SUMMARY OF PEERS:
 
  firm  peers:
    1      1
    2      2
    3     16   23    6    4
    4      4
    5     23    6    9   16
    6      6
    7     14   26   21    4
    8      9   15   21
    9      9
   10      4   30   26   21
   11     14    4   26
   12     14    4   21   26
   13     23    4   16   14
   14     14
   15     15
   16     16
   17     23   15   16
   18     14    4   21   26
   19     22   26
   20     21   14    4   26
   21     21
   22     22
   23     23
   24     22   21   16
   25     21   16    4   14
   26     26
   27     21    4   30
   28     21   22   14   26
   29     16   26   21
   30     30
   31     22   21   26
 
 
 SUMMARY OF PEER WEIGHTS:
   (in same order as above)
 
  firm  peer weights:
    1   1.000
    2   1.000
    3   0.441 0.126 0.212 0.221
    4   1.000
    5   0.190 0.270 0.252 0.288
    6   1.000
    7   0.026 0.082 0.302 0.590
    8   0.517 0.421 0.062
    9   1.000
   10   0.062 0.614 0.309 0.015
   11   0.767 0.059 0.174
   12   0.114 0.000 0.367 0.519
   13   0.237 0.323 0.061 0.378
   14   1.000
   15   1.000
   16   1.000
   17   0.387 0.008 0.606
   18   0.245 0.005 0.159 0.592
   19   0.794 0.206
   20   0.262 0.045 0.066 0.628
   21   1.000
   22   1.000
   23   1.000
   24   0.777 0.102 0.121
   25   0.228 0.297 0.130 0.344
   26   1.000
   27   0.747 0.012 0.240
   28   0.007 0.549 0.100 0.344
   29   0.037 0.939 0.024
   30   1.000
   31   0.696 0.056 0.249
 
 
 PEER COUNT SUMMARY:
   (i.e., no. times each firm is a peer for another)
 
  firm  peer count:
    1       0
    2       0
    3       0
    4      10
    5       0
    6       2
    7       0
    8       0
    9       2
   10       0
   11       0
   12       0
   13       0
   14       8
   15       2
   16       7
   17       0
   18       0
   19       0
   20       0
   21      12
   22       4
   23       4
   24       0
   25       0
   26      10
   27       0
   28       0
   29       0
   30       2
   31       0
 
 
 
 SUMMARY OF OUTPUT TARGETS:
 
 firm  output:           1           2
    1                2.490     384.150
    2                1.230     169.440
    3                4.320    1185.590
    4                2.760     453.380
    5                6.170    1523.430
    6                6.810    1102.830
    7                2.490     607.780
    8                7.342    1849.930
    9                8.920    1814.170
   10                0.530     128.950
   11                2.000     708.800
   12                1.310     499.330
   13                3.330    1032.410
   14                2.360     882.660
   15                6.100    2013.220
   16                3.540    1367.020
   17                4.356    1606.700
   18                1.100     401.930
   19                1.422     601.720
   20                1.070     361.410
   21                2.610    1043.640
   22                1.750     749.930
   23                5.600    1973.990
   24                2.054     854.530
   25                2.820    1007.330
   26                0.160      30.470
   27                2.090     814.880
   28                1.270     517.770
   29                0.345     104.750
   30                0.440     123.030
   31                1.403     587.510
 
 
 SUMMARY OF INPUT TARGETS:
 
 firm  input:            1           2           3
    1               27.120      12.780     664.000
    2               10.980       6.830     441.000
    3               41.490      36.410    1134.729
    4               20.450      14.650     374.000
    5               57.446      46.806    1538.529
    6               52.020      35.020    1372.000
    7               23.231      17.847     459.056
    8               70.620      56.844    1715.940
    9               79.260      54.520    1631.000
   10                5.833       4.376     216.142
   11               22.103      21.641     667.997
   12               16.663      14.111     421.790
   13               33.579      32.296    1062.854
   14               26.780      26.710     807.000
   15               65.390      64.010    1974.000
   16               41.620      40.330    1035.000
   17               49.004      49.348    1576.545
   18               13.309      12.024     399.294
   19               18.264      18.757     703.859
   20               12.785      10.487     335.951
   21               34.140      27.740     678.000
   22               22.460      23.180     846.000
   23               60.240      63.180    2417.000
   24               25.970      25.718     851.601
   25               32.043      29.421     788.908
   26                2.090       1.710     156.000
   27               27.091      21.892     563.823
   28               15.966      16.180     603.671
   29                4.338       3.777     201.331
   30                5.540       4.100     219.000
   31               18.049      18.098     665.092
 
 
 
 FIRM BY FIRM RESULTS:
 
 
Results for firm:     1
Technical efficiency = 1.000
Scale efficiency     = 1.000  (crs)
 PROJECTION SUMMARY:
  variable           original        radial         slack     projected
                        value      movement      movement         value
 output     1           2.490         0.000         0.000         2.490
 output     2         384.150         0.000         0.000       384.150
 input      1          27.120         0.000         0.000        27.120
 input      2          12.780         0.000         0.000        12.780
 input      3         664.000         0.000         0.000       664.000
 LISTING OF PEERS:
  peer   lambda weight
    1      1.000
 
 
Results for firm:     2
Technical efficiency = 1.000
Scale efficiency     = 0.926  (irs)
 PROJECTION SUMMARY:
  variable           original        radial         slack     projected
                        value      movement      movement         value
 output     1           1.230         0.000         0.000         1.230
 output     2         169.440         0.000         0.000       169.440
 input      1          10.980         0.000         0.000        10.980
 input      2           6.830         0.000         0.000         6.830
 input      3         441.000         0.000         0.000       441.000
 LISTING OF PEERS:
  peer   lambda weight
    2      1.000
 
 
Results for firm:     3
Technical efficiency = 0.847
Scale efficiency     = 0.993  (drs)
 PROJECTION SUMMARY:
  variable           original        radial         slack     projected
                        value      movement      movement         value
 output     1           4.320         0.000         0.000         4.320
 output     2        1185.590         0.000         0.000      1185.590
 input      1          49.010        -7.520         0.000        41.490
 input      2          43.010        -6.600         0.000        36.410
 input      3        2120.000      -325.309      -659.963      1134.729
 LISTING OF PEERS:
  peer   lambda weight
   16      0.441
   23      0.126
    6      0.212
    4      0.221
 
 
Results for firm:     4
Technical efficiency = 1.000
Scale efficiency     = 1.000  (crs)
 PROJECTION SUMMARY:
  variable           original        radial         slack     projected
                        value      movement      movement         value
 output     1           2.760         0.000         0.000         2.760
 output     2         453.380         0.000         0.000       453.380
 input      1          20.450         0.000         0.000        20.450
 input      2          14.650         0.000         0.000        14.650
 input      3         374.000         0.000         0.000       374.000
 LISTING OF PEERS:
  peer   lambda weight
    4      1.000
 
 
Results for firm:     5
Technical efficiency = 0.907
Scale efficiency     = 0.982  (drs)
 PROJECTION SUMMARY:
  variable           original        radial         slack     projected
                        value      movement      movement         value
 output     1           6.170         0.000         0.000         6.170
 output     2        1523.430         0.000         0.000      1523.430
 input      1          63.330        -5.884         0.000        57.446
 input      2          51.600        -4.794         0.000        46.806
 input      3        1941.000      -180.347      -222.124      1538.529
 LISTING OF PEERS:
  peer   lambda weight
   23      0.190
    6      0.270
    9      0.252
   16      0.288
 
 
Results for firm:     6
Technical efficiency = 1.000
Scale efficiency     = 1.000  (crs)
 PROJECTION SUMMARY:
  variable           original        radial         slack     projected
                        value      movement      movement         value
 output     1           6.810         0.000         0.000         6.810
 output     2        1102.830         0.000         0.000      1102.830
 input      1          52.020         0.000         0.000        52.020
 input      2          35.020         0.000         0.000        35.020
 input      3        1372.000         0.000         0.000      1372.000
 LISTING OF PEERS:
  peer   lambda weight
    6      1.000
 
 
Results for firm:     7
Technical efficiency = 0.883
Scale efficiency     = 0.997  (irs)
 PROJECTION SUMMARY:
  variable           original        radial         slack     projected
                        value      movement      movement         value
 output     1           2.490         0.000         0.000         2.490
 output     2         607.780         0.000         0.000       607.780
 input      1          26.320        -3.089         0.000        23.231
 input      2          20.220        -2.373         0.000        17.847
 input      3         677.000       -79.449      -138.496       459.056
 LISTING OF PEERS:
  peer   lambda weight
   14      0.026
   26      0.082
   21      0.302
    4      0.590
 
 
Results for firm:     8
Technical efficiency = 0.903
Scale efficiency     = 0.945  (drs)
 PROJECTION SUMMARY:
  variable           original        radial         slack     projected
                        value      movement      movement         value
 output     1           6.750         0.000         0.592         7.342
 output     2        1849.930         0.000         0.000      1849.930
 input      1          78.230        -7.610         0.000        70.620
 input      2          62.970        -6.126         0.000        56.844
 input      3        2615.000      -254.382      -644.678      1715.940
 LISTING OF PEERS:
  peer   lambda weight
    9      0.517
   15      0.421
   21      0.062
 
 
Results for firm:     9
Technical efficiency = 1.000
Scale efficiency     = 1.000  (crs)
 PROJECTION SUMMARY:
  variable           original        radial         slack     projected
                        value      movement      movement         value
 output     1           8.920         0.000         0.000         8.920
 output     2        1814.170         0.000         0.000      1814.170
 input      1          79.260         0.000         0.000        79.260
 input      2          54.520         0.000         0.000        54.520
 input      3        1631.000         0.000         0.000      1631.000
 LISTING OF PEERS:
  peer   lambda weight
    9      1.000
 
 
Results for firm:    10
Technical efficiency = 0.879
Scale efficiency     = 0.850  (irs)
 PROJECTION SUMMARY:
  variable           original        radial         slack     projected
                        value      movement      movement         value
 output     1           0.530         0.000         0.000         0.530
 output     2         128.950         0.000         0.000       128.950
 input      1           6.770        -0.822        -0.115         5.833
 input      2           4.980        -0.604         0.000         4.376
 input      3         246.000       -29.858         0.000       216.142
 LISTING OF PEERS:
  peer   lambda weight
    4      0.062
   30      0.614
   26      0.309
   21      0.015
 
 
Results for firm:    11
Technical efficiency = 0.715
Scale efficiency     = 0.985  (irs)
 PROJECTION SUMMARY:
  variable           original        radial         slack     projected
                        value      movement      movement         value
 output     1           2.000         0.000         0.000         2.000
 output     2         708.800         0.000         0.000       708.800
 input      1          30.920        -8.817         0.000        22.103
 input      2          31.380        -8.949        -0.790        21.641
 input      3        1364.000      -388.971      -307.032       667.997
 LISTING OF PEERS:
  peer   lambda weight
   14      0.767
    4      0.059
   26      0.174
 
 
Results for firm:    12
Technical efficiency = 0.646
Scale efficiency     = 0.973  (irs)
 PROJECTION SUMMARY:
  variable           original        radial         slack     projected
                        value      movement      movement         value
 output     1           1.310         0.000         0.000         1.310
 output     2         499.330         0.000         0.000       499.330
 input      1          25.790        -9.127         0.000        16.663
 input      2          21.840        -7.729         0.000        14.111
 input      3        1405.000      -497.205      -486.005       421.790
 LISTING OF PEERS:
  peer   lambda weight
   14      0.114
    4      0.000
   21      0.367
   26      0.519
 
 
Results for firm:    13
Technical efficiency = 0.930
Scale efficiency     = 1.000  (crs)
 PROJECTION SUMMARY:
  variable           original        radial         slack     projected
                        value      movement      movement         value
 output     1           3.330         0.000         0.000         3.330
 output     2        1032.410         0.000         0.000      1032.410
 input      1          36.120        -2.541         0.000        33.579
 input      2          34.740        -2.444         0.000        32.296
 input      3        1241.000       -87.310       -90.836      1062.854
 LISTING OF PEERS:
  peer   lambda weight
   23      0.237
    4      0.323
   16      0.061
   14      0.378
 
 
Results for firm:    14
Technical efficiency = 1.000
Scale efficiency     = 1.000  (crs)
 PROJECTION SUMMARY:
  variable           original        radial         slack     projected
                        value      movement      movement         value
 output     1           2.360         0.000         0.000         2.360
 output     2         882.660         0.000         0.000       882.660
 input      1          26.780         0.000         0.000        26.780
 input      2          26.710         0.000         0.000        26.710
 input      3         807.000         0.000         0.000       807.000
 LISTING OF PEERS:
  peer   lambda weight
   14      1.000
 
 
Results for firm:    15
Technical efficiency = 1.000
Scale efficiency     = 0.979  (drs)
 PROJECTION SUMMARY:
  variable           original        radial         slack     projected
                        value      movement      movement         value
 output     1           6.100         0.000         0.000         6.100
 output     2        2013.220         0.000         0.000      2013.220
 input      1          65.390         0.000         0.000        65.390
 input      2          64.010         0.000         0.000        64.010
 input      3        1974.000         0.000         0.000      1974.000
 LISTING OF PEERS:
  peer   lambda weight
   15      1.000
 
 
Results for firm:    16
Technical efficiency = 1.000
Scale efficiency     = 1.000  (crs)
 PROJECTION SUMMARY:
  variable           original        radial         slack     projected
                        value      movement      movement         value
 output     1           3.540         0.000         0.000         3.540
 output     2        1367.020         0.000         0.000      1367.020
 input      1          41.620         0.000         0.000        41.620
 input      2          40.330         0.000         0.000        40.330
 input      3        1035.000         0.000         0.000      1035.000
 LISTING OF PEERS:
  peer   lambda weight
   16      1.000
 
 
Results for firm:    17
Technical efficiency = 0.976
Scale efficiency     = 0.989  (drs)
 PROJECTION SUMMARY:
  variable           original        radial         slack     projected
                        value      movement      movement         value
 output     1           2.810         0.000         1.546         4.356
 output     2        1606.700         0.000         0.000      1606.700
 input      1          50.230        -1.226         0.000        49.004
 input      2          50.630        -1.236        -0.046        49.348
 input      3        1616.000       -39.455         0.000      1576.545
 LISTING OF PEERS:
  peer   lambda weight
   23      0.387
   15      0.008
   16      0.606
 
 
Results for firm:    18
Technical efficiency = 0.706
Scale efficiency     = 0.962  (irs)
 PROJECTION SUMMARY:
  variable           original        radial         slack     projected
                        value      movement      movement         value
 output     1           1.100         0.000         0.000         1.100
 output     2         401.930         0.000         0.000       401.930
 input      1          18.850        -5.541         0.000        13.309
 input      2          17.030        -5.006         0.000        12.024
 input      3         797.000      -234.270      -163.436       399.294
 LISTING OF PEERS:
  peer   lambda weight
   14      0.245
    4      0.005
   21      0.159
   26      0.592
 
 
Results for firm:    19
Technical efficiency = 0.768
Scale efficiency     = 0.987  (irs)
 PROJECTION SUMMARY:
  variable           original        radial         slack     projected
                        value      movement      movement         value
 output     1           1.130         0.000         0.292         1.422
 output     2         601.720         0.000         0.000       601.720
 input      1          23.770        -5.506         0.000        18.264
 input      2          26.260        -6.083        -1.420        18.757
 input      3        1144.000      -265.004      -175.137       703.859
 LISTING OF PEERS:
  peer   lambda weight
   22      0.794
   26      0.206
 
 
Results for firm:    20
Technical efficiency = 0.651
Scale efficiency     = 0.957  (irs)
 PROJECTION SUMMARY:
  variable           original        radial         slack     projected
                        value      movement      movement         value
 output     1           1.070         0.000         0.000         1.070
 output     2         361.410         0.000         0.000       361.410
 input      1          19.640        -6.855         0.000        12.785
 input      2          16.110        -5.623         0.000        10.487
 input      3         794.000      -277.141      -180.908       335.951
 LISTING OF PEERS:
  peer   lambda weight
   21      0.262
   14      0.045
    4      0.066
   26      0.628
 
 
Results for firm:    21
Technical efficiency = 1.000
Scale efficiency     = 1.000  (crs)
 PROJECTION SUMMARY:
  variable           original        radial         slack     projected
                        value      movement      movement         value
 output     1           2.610         0.000         0.000         2.610
 output     2        1043.640         0.000         0.000      1043.640
 input      1          34.140         0.000         0.000        34.140
 input      2          27.740         0.000         0.000        27.740
 input      3         678.000         0.000         0.000       678.000
 LISTING OF PEERS:
  peer   lambda weight
   21      1.000
 
 
Results for firm:    22
Technical efficiency = 1.000
Scale efficiency     = 1.000  (crs)
 PROJECTION SUMMARY:
  variable           original        radial         slack     projected
                        value      movement      movement         value
 output     1           1.750         0.000         0.000         1.750
 output     2         749.930         0.000         0.000       749.930
 input      1          22.460         0.000         0.000        22.460
 input      2          23.180         0.000         0.000        23.180
 input      3         846.000         0.000         0.000       846.000
 LISTING OF PEERS:
  peer   lambda weight
   22      1.000
 
 
Results for firm:    23
Technical efficiency = 1.000
Scale efficiency     = 1.000  (crs)
 PROJECTION SUMMARY:
  variable           original        radial         slack     projected
                        value      movement      movement         value
 output     1           5.600         0.000         0.000         5.600
 output     2        1973.990         0.000         0.000      1973.990
 input      1          60.240         0.000         0.000        60.240
 input      2          63.180         0.000         0.000        63.180
 input      3        2417.000         0.000         0.000      2417.000
 LISTING OF PEERS:
  peer   lambda weight
   23      1.000
 
 
Results for firm:    24
Technical efficiency = 0.970
Scale efficiency     = 0.996  (irs)
 PROJECTION SUMMARY:
  variable           original        radial         slack     projected
                        value      movement      movement         value
 output     1           1.760         0.000         0.294         2.054
 output     2         854.530         0.000         0.000       854.530
 input      1          26.760        -0.790         0.000        25.970
 input      2          26.500        -0.782         0.000        25.718
 input      3        1340.000       -39.552      -448.847       851.601
 LISTING OF PEERS:
  peer   lambda weight
   22      0.777
   21      0.102
   16      0.121
 
 
Results for firm:    25
Technical efficiency = 0.943
Scale efficiency     = 0.999  (irs)
 PROJECTION SUMMARY:
  variable           original        radial         slack     projected
                        value      movement      movement         value
 output     1           2.820         0.000         0.000         2.820
 output     2        1007.330         0.000         0.000      1007.330
 input      1          33.970        -1.927         0.000        32.043
 input      2          31.190        -1.769         0.000        29.421
 input      3        1376.000       -78.058      -509.035       788.908
 LISTING OF PEERS:
  peer   lambda weight
   21      0.228
   16      0.297
    4      0.130
   14      0.344
 
 
Results for firm:    26
Technical efficiency = 1.000
Scale efficiency     = 0.603  (irs)
 PROJECTION SUMMARY:
  variable           original        radial         slack     projected
                        value      movement      movement         value
 output     1           0.160         0.000         0.000         0.160
 output     2          30.470         0.000         0.000        30.470
 input      1           2.090         0.000         0.000         2.090
 input      2           1.710         0.000         0.000         1.710
 input      3         156.000         0.000         0.000       156.000
 LISTING OF PEERS:
  peer   lambda weight
   26      1.000
 
 
Results for firm:    27
Technical efficiency = 0.824
Scale efficiency     = 0.993  (irs)
 PROJECTION SUMMARY:
  variable           original        radial         slack     projected
                        value      movement      movement         value
 output     1           2.090         0.000         0.000         2.090
 output     2         814.880         0.000         0.000       814.880
 input      1          35.380        -6.241        -2.048        27.091
 input      2          26.580        -4.688         0.000        21.892
 input      3        1208.000      -213.080      -431.097       563.823
 LISTING OF PEERS:
  peer   lambda weight
   21      0.747
    4      0.012
   30      0.240
 
 
Results for firm:    28
Technical efficiency = 0.893
Scale efficiency     = 0.977  (irs)
 PROJECTION SUMMARY:
  variable           original        radial         slack     projected
                        value      movement      movement         value
 output     1           1.270         0.000         0.000         1.270
 output     2         517.770         0.000         0.000       517.770
 input      1          17.880        -1.914         0.000        15.966
 input      2          18.120        -1.940         0.000        16.180
 input      3         719.000       -76.969       -38.359       603.671
 LISTING OF PEERS:
  peer   lambda weight
   21      0.007
   22      0.549
   14      0.100
   26      0.344
 
 
Results for firm:    29
Technical efficiency = 0.915
Scale efficiency     = 0.770  (irs)
 PROJECTION SUMMARY:
  variable           original        radial         slack     projected
                        value      movement      movement         value
 output     1           0.270         0.000         0.075         0.345
 output     2         104.750         0.000         0.000       104.750
 input      1           4.740        -0.402         0.000         4.338
 input      2           4.140        -0.351        -0.012         3.777
 input      3         220.000       -18.669         0.000       201.331
 LISTING OF PEERS:
  peer   lambda weight
   16      0.037
   26      0.939
   21      0.024
 
 
Results for firm:    30
Technical efficiency = 1.000
Scale efficiency     = 0.843  (irs)
 PROJECTION SUMMARY:
  variable           original        radial         slack     projected
                        value      movement      movement         value
 output     1           0.440         0.000         0.000         0.440
 output     2         123.030         0.000         0.000       123.030
 input      1           5.540         0.000         0.000         5.540
 input      2           4.100         0.000         0.000         4.100
 input      3         219.000         0.000         0.000       219.000
 LISTING OF PEERS:
  peer   lambda weight
   30      1.000
 
 
Results for firm:    31
Technical efficiency = 0.971
Scale efficiency     = 0.982  (irs)
 PROJECTION SUMMARY:
  variable           original        radial         slack     projected
                        value      movement      movement         value
 output     1           1.200         0.000         0.203         1.403
 output     2         587.510         0.000         0.000       587.510
 input      1          18.590        -0.541         0.000        18.049
 input      2          18.640        -0.542         0.000        18.098
 input      3         917.000       -26.662      -225.245       665.092
 LISTING OF PEERS:
  peer   lambda weight
   22      0.696
   21      0.056
   26      0.249
