# Supplementary material for: Research on the spatial–temporal evolution of healthcare resource allocation efficiency in China
Source: Front Public Health. 2026 Jan 15;13:1729223. doi: 10.3389/fpubh.2025.1729223 (PMC12852340; doi:10.3389/fpubh.2025.1729223)
Supplement: Supplementary file 1 [file Data_Sheet_1.ZIP › Data Summary/Data Analysis/2019/Raw data of various indicators for 31 provinces in China in 2019.xlsx]

## Sheet: Raw data of various indicators 
		Output Indicators		Input Indicators
	Region	patient visits（100 million person - times）	hospital discharges（10,000 persons）	Health Technicians（10,000 persons）	institutional beds（10,000 units）	medical facilities（unit）
Eastern Region	Beijing	2.49	384.15	27.12	12.78	664
	Tianjin	1.23	169.44	10.98	6.83	441
	Hebei	4.32	1185.59	49.01	43.01	2120
	Shanghai	2.76	453.38	20.45	14.65	374
	Jiangsu	6.17	1523.43	63.33	51.6	1941
	Zhejiang	6.81	1102.83	52.02	35.02	1372
	Fujian	2.49	607.78	26.32	20.22	677
	Shandong	6.75	1849.93	78.23	62.97	2615
	Guangdong	8.92	1814.17	79.26	54.52	1631
	Hainan	0.53	128.95	6.77	4.98	246
	Liaoning	2	708.8	30.92	31.38	1364
Central Region	Shanxi	1.31	499.33	25.79	21.84	1405
	Anhui	3.33	1032.41	36.12	34.74	1241
	Jiangxi	2.36	882.66	26.78	26.71	807
	Henan	6.1	2013.22	65.39	64.01	1974
	Hubei	3.54	1367.02	41.62	40.33	1035
	Hunan	2.81	1606.7	50.23	50.63	1616
	Jilin	1.1	401.93	18.85	17.03	797
	Heilongjiang	1.13	601.72	23.77	26.26	1144
Western Region	Inner Mongolia	1.07	361.41	19.64	16.11	794
	Guangxi	2.61	1043.64	34.14	27.74	678
	Chongqing	1.75	749.93	22.46	23.18	846
	Sichuan	5.6	1973.99	60.24	63.18	2417
	Guizhou	1.76	854.53	26.76	26.5	1340
	Yunnan	2.82	1007.33	33.97	31.19	1376
	Tibet	0.16	30.47	2.09	1.71	156
	Shaanxi	2.09	814.88	35.38	26.58	1208
	Gansu	1.27	517.77	17.88	18.12	719
	Qinghai	0.27	104.75	4.74	4.14	220
	Ningxia	0.44	123.03	5.54	4.1	219
	Xinjiang	1.2	587.51	18.59	18.64	917

## Sheet: All-numeric version
2.49	384.15	27.12	12.78	664
1.23	169.44	10.98	6.83	441
4.32	1185.59	49.01	43.01	2120
2.76	453.38	20.45	14.65	374
6.17	1523.43	63.33	51.6	1941
6.81	1102.83	52.02	35.02	1372
2.49	607.78	26.32	20.22	677
6.75	1849.93	78.23	62.97	2615
8.92	1814.17	79.26	54.52	1631
0.53	128.95	6.77	4.98	246
2	708.8	30.92	31.38	1364
1.31	499.33	25.79	21.84	1405
3.33	1032.41	36.12	34.74	1241
2.36	882.66	26.78	26.71	807
6.1	2013.22	65.39	64.01	1974
3.54	1367.02	41.62	40.33	1035
2.81	1606.7	50.23	50.63	1616
1.1	401.93	18.85	17.03	797
1.13	601.72	23.77	26.26	1144
1.07	361.41	19.64	16.11	794
2.61	1043.64	34.14	27.74	678
1.75	749.93	22.46	23.18	846
5.6	1973.99	60.24	63.18	2417
1.76	854.53	26.76	26.5	1340
2.82	1007.33	33.97	31.19	1376
0.16	30.47	2.09	1.71	156
2.09	814.88	35.38	26.58	1208
1.27	517.77	17.88	18.12	719
0.27	104.75	4.74	4.14	220
0.44	123.03	5.54	4.1	219
1.2	587.51	18.59	18.64	917
