# Supplementary material for: Research on the spatial–temporal evolution of healthcare resource allocation efficiency in China
Source: Front Public Health. 2026 Jan 15;13:1729223. doi: 10.3389/fpubh.2025.1729223 (PMC12852340; doi:10.3389/fpubh.2025.1729223)
Supplement: Supplementary file 1 [file Data_Sheet_1.ZIP › Data Summary/Data Analysis/2020/2020.out]

 Results from DEAP Version 2.1
 
Instruction file = 123.ins     
Data file          = 2020.dta    
 
 Input orientated DEA
 
 Scale assumption: VRS
 
 Slacks calculated using multi-stage method
 
 
 EFFICIENCY SUMMARY:
 
  firm  crste  vrste  scale
 
    1  0.856  0.907  0.944 irs
    2  0.857  0.971  0.883 irs
    3  0.828  0.829  0.999 drs
    4  1.000  1.000  1.000  - 
    5  0.889  0.905  0.982 drs
    6  1.000  1.000  1.000  - 
    7  0.898  0.906  0.990 irs
    8  0.873  0.925  0.944 drs
    9  0.979  1.000  0.979 drs
   10  0.725  0.824  0.880 irs
   11  0.656  0.664  0.988 irs
   12  0.617  0.632  0.976 irs
   13  0.934  0.939  0.994 irs
   14  1.000  1.000  1.000  - 
   15  0.981  1.000  0.981 drs
   16  0.916  0.929  0.986 drs
   17  1.000  1.000  1.000  - 
   18  0.572  0.596  0.960 irs
   19  0.518  0.543  0.954 irs
   20  0.596  0.622  0.959 irs
   21  1.000  1.000  1.000  - 
   22  1.000  1.000  1.000  - 
   23  1.000  1.000  1.000  - 
   24  0.944  0.954  0.989 irs
   25  0.992  0.993  0.999 drs
   26  0.697  1.000  0.697 irs
   27  0.747  0.756  0.988 irs
   28  0.851  0.871  0.978 irs
   29  0.763  0.986  0.774 irs
   30  0.841  1.000  0.841 irs
   31  0.821  0.843  0.974 irs
 
 mean  0.850  0.890  0.956

Note: crste = technical efficiency from CRS DEA
      vrste = technical efficiency from VRS DEA
      scale = scale efficiency = crste/vrste


Note also that all subsequent tables refer to VRS results
 
 
 SUMMARY OF OUTPUT SLACKS:
 
 firm  output:           1           2
    1                0.000      40.310
    2                0.000      33.122
    3                0.000       0.000
    4                0.000       0.000
    5                0.000       0.000
    6                0.000       0.000
    7                0.000       0.000
    8                0.000       0.000
    9                0.000       0.000
   10                0.000       0.000
   11                0.000       0.000
   12                0.000       0.000
   13                0.000       0.000
   14                0.000       0.000
   15                0.000       0.000
   16                0.000       0.000
   17                0.000       0.000
   18                0.000       0.000
   19                0.000       0.000
   20                0.000       0.000
   21                0.000       0.000
   22                0.000       0.000
   23                0.000       0.000
   24                0.000       0.000
   25                0.000       0.000
   26                0.000       0.000
   27                0.000       0.000
   28                0.000       0.000
   29                0.074       0.000
   30                0.000       0.000
   31                0.000       0.000

 mean                0.002       2.369
 
 
 SUMMARY OF INPUT SLACKS:
 
 firm  input:            1           2           3
    1                7.967       0.000      64.168
    2                1.485       0.000      64.650
    3                0.000       0.000     604.836
    4                0.000       0.000       0.000
    5                0.000       0.000     192.753
    6                0.000       0.000       0.000
    7                0.000       0.000       0.000
    8                1.804       0.000     550.958
    9                0.000       0.000       0.000
   10                0.000       0.000       0.000
   11                0.000       0.000     200.275
   12                0.000       0.000     433.839
   13                0.000       3.315       0.000
   14                0.000       0.000       0.000
   15                0.000       0.000       0.000
   16                0.000       4.608       0.000
   17                0.000       0.000       0.000
   18                0.000       0.000     108.721
   19                0.000       0.676      95.435
   20                0.000       0.000     105.884
   21                0.000       0.000       0.000
   22                0.000       0.000       0.000
   23                0.000       0.000       0.000
   24                0.000       0.000     466.069
   25                0.000       0.000     471.344
   26                0.000       0.000       0.000
   27                0.957       0.000     347.204
   28                0.000       0.000      49.454
   29                0.064       0.240       0.000
   30                0.000       0.000       0.000
   31                0.000       0.000     208.246

 mean                0.396       0.285     127.866
 
 
 SUMMARY OF PEERS:
 
  firm  peers:
    1      6   26
    2      6   26
    3      6   21   23   14
    4      4
    5      6    9   15   21
    6      6
    7     14    6    4   26   21
    8      9   21   15
    9      9
   10     14   21    4   26    6
   11      6   14   23   26
   12      6   21   26   14
   13     14    6   23   26
   14     14
   15     15
   16      6   21   15   14
   17     17
   18     14   21    6   26
   19     17   22   26
   20     14    6   21   26
   21     21
   22     22
   23     23
   24     21   17   22   26
   25     14    6   21   23
   26     26
   27     30   21    6
   28     22   21   17   26
   29     21   26
   30     30
   31     22   21   17   26
 
 
 SUMMARY OF PEER WEIGHTS:
   (in same order as above)
 
  firm  peer weights:
    1   0.282 0.718
    2   0.139 0.861
    3   0.298 0.147 0.155 0.399
    4   1.000
    5   0.330 0.102 0.376 0.192
    6   1.000
    7   0.230 0.144 0.377 0.189 0.060
    8   0.416 0.071 0.512
    9   1.000
   10   0.025 0.019 0.128 0.826 0.001
   11   0.003 0.559 0.064 0.375
   12   0.037 0.249 0.560 0.154
   13   0.229 0.222 0.307 0.242
   14   1.000
   15   1.000
   16   0.085 0.551 0.101 0.263
   17   1.000
   18   0.085 0.180 0.035 0.700
   19   0.102 0.282 0.616
   20   0.071 0.050 0.165 0.713
   21   1.000
   22   1.000
   23   1.000
   24   0.208 0.305 0.158 0.328
   25   0.450 0.057 0.413 0.079
   26   1.000
   27   0.363 0.598 0.039
   28   0.505 0.070 0.004 0.421
   29   0.071 0.929
   30   1.000
   31   0.379 0.084 0.058 0.479
 
 
 PEER COUNT SUMMARY:
   (i.e., no. times each firm is a peer for another)
 
  firm  peer count:
    1       0
    2       0
    3       0
    4       2
    5       0
    6      14
    7       0
    8       0
    9       2
   10       0
   11       0
   12       0
   13       0
   14      10
   15       3
   16       0
   17       4
   18       0
   19       0
   20       0
   21      15
   22       4
   23       4
   24       0
   25       0
   26      14
   27       0
   28       0
   29       0
   30       1
   31       0
 
 
 
 SUMMARY OF OUTPUT TARGETS:
 
 firm  output:           1           2
    1                1.820     295.710
    2                0.980     162.722
    3                3.820    1028.300
    4                2.260     375.600
    5                5.340    1355.800
    6                6.050     965.400
    7                2.400     531.800
    8                6.130    1658.700
    9                7.260    1567.700
   10                0.530     115.800
   11                1.630     575.400
   12                1.230     426.200
   13                3.460     945.600
   14                2.200     803.700
   15                5.740    1824.400
   16                2.950    1027.000
   17                2.670    1478.100
   18                0.930     304.800
   19                0.850     360.900
   20                0.960     294.400
   21                2.320     996.900
   22                1.700     674.100
   23                5.120    1755.400
   24                1.620     776.400
   25                2.700     967.900
   26                0.160      32.900
   27                1.770     672.800
   28                1.100     430.600
   29                0.314     101.500
   30                0.400     107.100
   31                1.070     440.300
 
 
 SUMMARY OF INPUT TARGETS:
 
 firm  input:            1           2           3
    1               17.075      11.518     526.265
    2                9.583       6.631     346.998
    3               43.066      36.635    1255.072
    4               21.440      15.220     398.000
    5               60.258      48.442    1614.536
    6               54.800      36.130    1429.000
    7               25.231      19.648     629.858
    8               73.407      59.815    1890.101
    9               82.940      56.480    1700.000
   10                6.128       4.818     230.608
   11               20.994      20.888     702.307
   12               16.969      14.143     463.906
   13               38.697      34.978    1303.365
   14               28.610      28.580     858.000
   15               70.680      66.720    2205.000
   16               39.812      33.615     973.702
   17               49.780      51.990    1649.000
   18               12.650      10.324     375.563
   19               13.172      13.082     516.161
   20               12.577      10.078     377.179
   21               37.200      29.560     733.000
   22               23.770      23.550     859.000
   23               63.220      64.980    2435.000
   24               27.454      26.366     848.438
   25               36.389      32.288     963.356
   26                2.270       1.860     172.000
   27               26.520      20.591     573.501
   28               15.784      14.974     564.659
   29                4.756       3.831     211.922
   30                5.860       4.130     218.000
   31               16.094      15.302     564.844
 
 
 
 FIRM BY FIRM RESULTS:
 
 
Results for firm:     1
Technical efficiency = 0.907
Scale efficiency     = 0.944  (irs)
 PROJECTION SUMMARY:
  variable           original        radial         slack     projected
                        value      movement      movement         value
 output     1           1.820         0.000         0.000         1.820
 output     2         255.400         0.000        40.310       295.710
 input      1          27.610        -2.569        -7.967        17.075
 input      2          12.700        -1.182         0.000        11.518
 input      3         651.000       -60.567       -64.168       526.265
 LISTING OF PEERS:
  peer   lambda weight
    6      0.282
   26      0.718
 
 
Results for firm:     2
Technical efficiency = 0.971
Scale efficiency     = 0.883  (irs)
 PROJECTION SUMMARY:
  variable           original        radial         slack     projected
                        value      movement      movement         value
 output     1           0.980         0.000         0.000         0.980
 output     2         129.600         0.000        33.122       162.722
 input      1          11.400        -0.332        -1.485         9.583
 input      2           6.830        -0.199         0.000         6.631
 input      3         424.000       -12.352       -64.650       346.998
 LISTING OF PEERS:
  peer   lambda weight
    6      0.139
   26      0.861
 
 
Results for firm:     3
Technical efficiency = 0.829
Scale efficiency     = 0.999  (drs)
 PROJECTION SUMMARY:
  variable           original        radial         slack     projected
                        value      movement      movement         value
 output     1           3.820         0.000         0.000         3.820
 output     2        1028.300         0.000         0.000      1028.300
 input      1          51.960        -8.894         0.000        43.066
 input      2          44.200        -7.565         0.000        36.635
 input      3        2244.000      -384.092      -604.836      1255.072
 LISTING OF PEERS:
  peer   lambda weight
    6      0.298
   21      0.147
   23      0.155
   14      0.399
 
 
Results for firm:     4
Technical efficiency = 1.000
Scale efficiency     = 1.000  (crs)
 PROJECTION SUMMARY:
  variable           original        radial         slack     projected
                        value      movement      movement         value
 output     1           2.260         0.000         0.000         2.260
 output     2         375.600         0.000         0.000       375.600
 input      1          21.440         0.000         0.000        21.440
 input      2          15.220         0.000         0.000        15.220
 input      3         398.000         0.000         0.000       398.000
 LISTING OF PEERS:
  peer   lambda weight
    4      1.000
 
 
Results for firm:     5
Technical efficiency = 0.905
Scale efficiency     = 0.982  (drs)
 PROJECTION SUMMARY:
  variable           original        radial         slack     projected
                        value      movement      movement         value
 output     1           5.340         0.000         0.000         5.340
 output     2        1355.800         0.000         0.000      1355.800
 input      1          66.550        -6.292         0.000        60.258
 input      2          53.500        -5.058         0.000        48.442
 input      3        1996.000      -188.711      -192.753      1614.536
 LISTING OF PEERS:
  peer   lambda weight
    6      0.330
    9      0.102
   15      0.376
   21      0.192
 
 
Results for firm:     6
Technical efficiency = 1.000
Scale efficiency     = 1.000  (crs)
 PROJECTION SUMMARY:
  variable           original        radial         slack     projected
                        value      movement      movement         value
 output     1           6.050         0.000         0.000         6.050
 output     2         965.400         0.000         0.000       965.400
 input      1          54.800         0.000         0.000        54.800
 input      2          36.130         0.000         0.000        36.130
 input      3        1429.000         0.000         0.000      1429.000
 LISTING OF PEERS:
  peer   lambda weight
    6      1.000
 
 
Results for firm:     7
Technical efficiency = 0.906
Scale efficiency     = 0.990  (irs)
 PROJECTION SUMMARY:
  variable           original        radial         slack     projected
                        value      movement      movement         value
 output     1           2.400         0.000         0.000         2.400
 output     2         531.800         0.000         0.000       531.800
 input      1          27.840        -2.609         0.000        25.231
 input      2          21.680        -2.032         0.000        19.648
 input      3         695.000       -65.142         0.000       629.858
 LISTING OF PEERS:
  peer   lambda weight
   14      0.230
    6      0.144
    4      0.377
   26      0.189
   21      0.060
 
 
Results for firm:     8
Technical efficiency = 0.925
Scale efficiency     = 0.944  (drs)
 PROJECTION SUMMARY:
  variable           original        radial         slack     projected
                        value      movement      movement         value
 output     1           6.130         0.000         0.000         6.130
 output     2        1658.700         0.000         0.000      1658.700
 input      1          81.340        -6.130        -1.804        73.407
 input      2          64.690        -4.875         0.000        59.815
 input      3        2640.000      -198.941      -550.958      1890.101
 LISTING OF PEERS:
  peer   lambda weight
    9      0.416
   21      0.071
   15      0.512
 
 
Results for firm:     9
Technical efficiency = 1.000
Scale efficiency     = 0.979  (drs)
 PROJECTION SUMMARY:
  variable           original        radial         slack     projected
                        value      movement      movement         value
 output     1           7.260         0.000         0.000         7.260
 output     2        1567.700         0.000         0.000      1567.700
 input      1          82.940         0.000         0.000        82.940
 input      2          56.480         0.000         0.000        56.480
 input      3        1700.000         0.000         0.000      1700.000
 LISTING OF PEERS:
  peer   lambda weight
    9      1.000
 
 
Results for firm:    10
Technical efficiency = 0.824
Scale efficiency     = 0.880  (irs)
 PROJECTION SUMMARY:
  variable           original        radial         slack     projected
                        value      movement      movement         value
 output     1           0.530         0.000         0.000         0.530
 output     2         115.800         0.000         0.000       115.800
 input      1           7.440        -1.312         0.000         6.128
 input      2           5.850        -1.032         0.000         4.818
 input      3         280.000       -49.392         0.000       230.608
 LISTING OF PEERS:
  peer   lambda weight
   14      0.025
   21      0.019
    4      0.128
   26      0.826
    6      0.001
 
 
Results for firm:    11
Technical efficiency = 0.664
Scale efficiency     = 0.988  (irs)
 PROJECTION SUMMARY:
  variable           original        radial         slack     projected
                        value      movement      movement         value
 output     1           1.630         0.000         0.000         1.630
 output     2         575.400         0.000         0.000       575.400
 input      1          31.610       -10.616         0.000        20.994
 input      2          31.450       -10.562         0.000        20.888
 input      3        1359.000      -456.418      -200.275       702.307
 LISTING OF PEERS:
  peer   lambda weight
    6      0.003
   14      0.559
   23      0.064
   26      0.375
 
 
Results for firm:    12
Technical efficiency = 0.632
Scale efficiency     = 0.976  (irs)
 PROJECTION SUMMARY:
  variable           original        radial         slack     projected
                        value      movement      movement         value
 output     1           1.230         0.000         0.000         1.230
 output     2         426.200         0.000         0.000       426.200
 input      1          26.840        -9.871         0.000        16.969
 input      2          22.370        -8.227         0.000        14.143
 input      3        1420.000      -522.256      -433.839       463.906
 LISTING OF PEERS:
  peer   lambda weight
    6      0.037
   21      0.249
   26      0.560
   14      0.154
 
 
Results for firm:    13
Technical efficiency = 0.939
Scale efficiency     = 0.994  (irs)
 PROJECTION SUMMARY:
  variable           original        radial         slack     projected
                        value      movement      movement         value
 output     1           3.460         0.000         0.000         3.460
 output     2         945.600         0.000         0.000       945.600
 input      1          41.210        -2.513         0.000        38.697
 input      2          40.780        -2.487        -3.315        34.978
 input      3        1388.000       -84.635         0.000      1303.365
 LISTING OF PEERS:
  peer   lambda weight
   14      0.229
    6      0.222
   23      0.307
   26      0.242
 
 
Results for firm:    14
Technical efficiency = 1.000
Scale efficiency     = 1.000  (crs)
 PROJECTION SUMMARY:
  variable           original        radial         slack     projected
                        value      movement      movement         value
 output     1           2.200         0.000         0.000         2.200
 output     2         803.700         0.000         0.000       803.700
 input      1          28.610         0.000         0.000        28.610
 input      2          28.580         0.000         0.000        28.580
 input      3         858.000         0.000         0.000       858.000
 LISTING OF PEERS:
  peer   lambda weight
   14      1.000
 
 
Results for firm:    15
Technical efficiency = 1.000
Scale efficiency     = 0.981  (drs)
 PROJECTION SUMMARY:
  variable           original        radial         slack     projected
                        value      movement      movement         value
 output     1           5.740         0.000         0.000         5.740
 output     2        1824.400         0.000         0.000      1824.400
 input      1          70.680         0.000         0.000        70.680
 input      2          66.720         0.000         0.000        66.720
 input      3        2205.000         0.000         0.000      2205.000
 LISTING OF PEERS:
  peer   lambda weight
   15      1.000
 
 
Results for firm:    16
Technical efficiency = 0.929
Scale efficiency     = 0.986  (drs)
 PROJECTION SUMMARY:
  variable           original        radial         slack     projected
                        value      movement      movement         value
 output     1           2.950         0.000         0.000         2.950
 output     2        1027.000         0.000         0.000      1027.000
 input      1          42.850        -3.038         0.000        39.812
 input      2          41.140        -2.917        -4.608        33.615
 input      3        1048.000       -74.298         0.000       973.702
 LISTING OF PEERS:
  peer   lambda weight
    6      0.085
   21      0.551
   15      0.101
   14      0.263
 
 
Results for firm:    17
Technical efficiency = 1.000
Scale efficiency     = 1.000  (crs)
 PROJECTION SUMMARY:
  variable           original        radial         slack     projected
                        value      movement      movement         value
 output     1           2.670         0.000         0.000         2.670
 output     2        1478.100         0.000         0.000      1478.100
 input      1          49.780         0.000         0.000        49.780
 input      2          51.990         0.000         0.000        51.990
 input      3        1649.000         0.000         0.000      1649.000
 LISTING OF PEERS:
  peer   lambda weight
   17      1.000
 
 
Results for firm:    18
Technical efficiency = 0.596
Scale efficiency     = 0.960  (irs)
 PROJECTION SUMMARY:
  variable           original        radial         slack     projected
                        value      movement      movement         value
 output     1           0.930         0.000         0.000         0.930
 output     2         304.800         0.000         0.000       304.800
 input      1          21.210        -8.560         0.000        12.650
 input      2          17.310        -6.986         0.000        10.324
 input      3         812.000      -327.716      -108.721       375.563
 LISTING OF PEERS:
  peer   lambda weight
   14      0.085
   21      0.180
    6      0.035
   26      0.700
 
 
Results for firm:    19
Technical efficiency = 0.543
Scale efficiency     = 0.954  (irs)
 PROJECTION SUMMARY:
  variable           original        radial         slack     projected
                        value      movement      movement         value
 output     1           0.850         0.000         0.000         0.850
 output     2         360.900         0.000         0.000       360.900
 input      1          24.250       -11.078         0.000        13.172
 input      2          25.330       -11.572        -0.676        13.082
 input      3        1126.000      -514.403       -95.435       516.161
 LISTING OF PEERS:
  peer   lambda weight
   17      0.102
   22      0.282
   26      0.616
 
 
Results for firm:    20
Technical efficiency = 0.622
Scale efficiency     = 0.959  (irs)
 PROJECTION SUMMARY:
  variable           original        radial         slack     projected
                        value      movement      movement         value
 output     1           0.960         0.000         0.000         0.960
 output     2         294.400         0.000         0.000       294.400
 input      1          20.230        -7.653         0.000        12.577
 input      2          16.210        -6.132         0.000        10.078
 input      3         777.000      -293.937      -105.884       377.179
 LISTING OF PEERS:
  peer   lambda weight
   14      0.071
    6      0.050
   21      0.165
   26      0.713
 
 
Results for firm:    21
Technical efficiency = 1.000
Scale efficiency     = 1.000  (crs)
 PROJECTION SUMMARY:
  variable           original        radial         slack     projected
                        value      movement      movement         value
 output     1           2.320         0.000         0.000         2.320
 output     2         996.900         0.000         0.000       996.900
 input      1          37.200         0.000         0.000        37.200
 input      2          29.560         0.000         0.000        29.560
 input      3         733.000         0.000         0.000       733.000
 LISTING OF PEERS:
  peer   lambda weight
   21      1.000
 
 
Results for firm:    22
Technical efficiency = 1.000
Scale efficiency     = 1.000  (crs)
 PROJECTION SUMMARY:
  variable           original        radial         slack     projected
                        value      movement      movement         value
 output     1           1.700         0.000         0.000         1.700
 output     2         674.100         0.000         0.000       674.100
 input      1          23.770         0.000         0.000        23.770
 input      2          23.550         0.000         0.000        23.550
 input      3         859.000         0.000         0.000       859.000
 LISTING OF PEERS:
  peer   lambda weight
   22      1.000
 
 
Results for firm:    23
Technical efficiency = 1.000
Scale efficiency     = 1.000  (crs)
 PROJECTION SUMMARY:
  variable           original        radial         slack     projected
                        value      movement      movement         value
 output     1           5.120         0.000         0.000         5.120
 output     2        1755.400         0.000         0.000      1755.400
 input      1          63.220         0.000         0.000        63.220
 input      2          64.980         0.000         0.000        64.980
 input      3        2435.000         0.000         0.000      2435.000
 LISTING OF PEERS:
  peer   lambda weight
   23      1.000
 
 
Results for firm:    24
Technical efficiency = 0.954
Scale efficiency     = 0.989  (irs)
 PROJECTION SUMMARY:
  variable           original        radial         slack     projected
                        value      movement      movement         value
 output     1           1.620         0.000         0.000         1.620
 output     2         776.400         0.000         0.000       776.400
 input      1          28.780        -1.326         0.000        27.454
 input      2          27.640        -1.274         0.000        26.366
 input      3        1378.000       -63.494      -466.069       848.438
 LISTING OF PEERS:
  peer   lambda weight
   21      0.208
   17      0.305
   22      0.158
   26      0.328
 
 
Results for firm:    25
Technical efficiency = 0.993
Scale efficiency     = 0.999  (drs)
 PROJECTION SUMMARY:
  variable           original        radial         slack     projected
                        value      movement      movement         value
 output     1           2.700         0.000         0.000         2.700
 output     2         967.900         0.000         0.000       967.900
 input      1          36.650        -0.261         0.000        36.389
 input      2          32.520        -0.232         0.000        32.288
 input      3        1445.000       -10.300      -471.344       963.356
 LISTING OF PEERS:
  peer   lambda weight
   14      0.450
    6      0.057
   21      0.413
   23      0.079
 
 
Results for firm:    26
Technical efficiency = 1.000
Scale efficiency     = 0.697  (irs)
 PROJECTION SUMMARY:
  variable           original        radial         slack     projected
                        value      movement      movement         value
 output     1           0.160         0.000         0.000         0.160
 output     2          32.900         0.000         0.000        32.900
 input      1           2.270         0.000         0.000         2.270
 input      2           1.860         0.000         0.000         1.860
 input      3         172.000         0.000         0.000       172.000
 LISTING OF PEERS:
  peer   lambda weight
   26      1.000
 
 
Results for firm:    27
Technical efficiency = 0.756
Scale efficiency     = 0.988  (irs)
 PROJECTION SUMMARY:
  variable           original        radial         slack     projected
                        value      movement      movement         value
 output     1           1.770         0.000         0.000         1.770
 output     2         672.800         0.000         0.000       672.800
 input      1          36.350        -8.872        -0.957        26.520
 input      2          27.240        -6.649         0.000        20.591
 input      3        1218.000      -297.295      -347.204       573.501
 LISTING OF PEERS:
  peer   lambda weight
   30      0.363
   21      0.598
    6      0.039
 
 
Results for firm:    28
Technical efficiency = 0.871
Scale efficiency     = 0.978  (irs)
 PROJECTION SUMMARY:
  variable           original        radial         slack     projected
                        value      movement      movement         value
 output     1           1.100         0.000         0.000         1.100
 output     2         430.600         0.000         0.000       430.600
 input      1          18.120        -2.336         0.000        15.784
 input      2          17.190        -2.216         0.000        14.974
 input      3         705.000       -90.887       -49.454       564.659
 LISTING OF PEERS:
  peer   lambda weight
   22      0.505
   21      0.070
   17      0.004
   26      0.421
 
 
Results for firm:    29
Technical efficiency = 0.986
Scale efficiency     = 0.774  (irs)
 PROJECTION SUMMARY:
  variable           original        radial         slack     projected
                        value      movement      movement         value
 output     1           0.240         0.000         0.074         0.314
 output     2         101.500         0.000         0.000       101.500
 input      1           4.890        -0.070        -0.064         4.756
 input      2           4.130        -0.059        -0.240         3.831
 input      3         215.000        -3.078         0.000       211.922
 LISTING OF PEERS:
  peer   lambda weight
   21      0.071
   26      0.929
 
 
Results for firm:    30
Technical efficiency = 1.000
Scale efficiency     = 0.841  (irs)
 PROJECTION SUMMARY:
  variable           original        radial         slack     projected
                        value      movement      movement         value
 output     1           0.400         0.000         0.000         0.400
 output     2         107.100         0.000         0.000       107.100
 input      1           5.860         0.000         0.000         5.860
 input      2           4.130         0.000         0.000         4.130
 input      3         218.000         0.000         0.000       218.000
 LISTING OF PEERS:
  peer   lambda weight
   30      1.000
 
 
Results for firm:    31
Technical efficiency = 0.843
Scale efficiency     = 0.974  (irs)
 PROJECTION SUMMARY:
  variable           original        radial         slack     projected
                        value      movement      movement         value
 output     1           1.070         0.000         0.000         1.070
 output     2         440.300         0.000         0.000       440.300
 input      1          19.090        -2.996         0.000        16.094
 input      2          18.150        -2.848         0.000        15.302
 input      3         917.000      -143.911      -208.246       564.844
 LISTING OF PEERS:
  peer   lambda weight
   22      0.379
   21      0.084
   17      0.058
   26      0.479
