# Supplementary material for: Research on the spatial–temporal evolution of healthcare resource allocation efficiency in China
Source: Front Public Health. 2026 Jan 15;13:1729223. doi: 10.3389/fpubh.2025.1729223 (PMC12852340; doi:10.3389/fpubh.2025.1729223)
Supplement: Supplementary file 1 [file Data_Sheet_1.ZIP › Data Summary/Data Analysis/2020/Raw data of various indicators for 31 provinces in China in 2020.xlsx]

## Sheet: Raw data of various indicators 
		Output Indicators		Input Indicators
	Region	patient visits（100 million person - times）	hospital discharges（10,000 persons）	Health Technicians（10,000 persons）	institutional beds（10,000 units）	medical facilities（unit）
Eastern Region	Beijing	1.82	255.4	27.61	12.7	651
	Tianjin	0.98	129.6	11.4	6.83	424
	Hebei	3.82	1028.3	51.96	44.2	2244
	Shanghai	2.26	375.6	21.44	15.22	398
	Jiangsu	5.34	1355.8	66.55	53.5	1996
	Zhejiang	6.05	965.4	54.8	36.13	1429
	Fujian	2.4	531.8	27.84	21.68	695
	Shandong	6.13	1658.7	81.34	64.69	2640
	Guangdong	7.26	1567.7	82.94	56.48	1700
	Hainan	0.53	115.8	7.44	5.85	280
	Liaoning	1.63	575.4	31.61	31.45	1359
Central Region	Shanxi	1.23	426.2	26.84	22.37	1420
	Anhui	3.46	945.6	41.21	40.78	1388
	Jiangxi	2.2	803.7	28.61	28.58	858
	Henan	5.74	1824.4	70.68	66.72	2205
	Hubei	2.95	1027	42.85	41.14	1048
	Hunan	2.67	1478.1	49.78	51.99	1649
	Jilin	0.93	304.8	21.21	17.31	812
	Heilongjiang	0.85	360.9	24.25	25.33	1126
Western Region	Inner Mongolia	0.96	294.4	20.23	16.21	777
	Guangxi	2.32	996.9	37.2	29.56	733
	Chongqing	1.7	674.1	23.77	23.55	859
	Sichuan	5.12	1755.4	63.22	64.98	2435
	Guizhou	1.62	776.4	28.78	27.64	1378
	Yunnan	2.7	967.9	36.65	32.52	1445
	Tibet	0.16	32.9	2.27	1.86	172
	Shaanxi	1.77	672.8	36.35	27.24	1218
	Gansu	1.1	430.6	18.12	17.19	705
	Qinghai	0.24	101.5	4.89	4.13	215
	Ningxia	0.4	107.1	5.86	4.13	218
	Xinjiang	1.07	440.3	19.09	18.15	917

## Sheet: All-numeric version
1.82	255.4	27.61	12.7	651
0.98	129.6	11.4	6.83	424
3.82	1028.3	51.96	44.2	2244
2.26	375.6	21.44	15.22	398
5.34	1355.8	66.55	53.5	1996
6.05	965.4	54.8	36.13	1429
2.4	531.8	27.84	21.68	695
6.13	1658.7	81.34	64.69	2640
7.26	1567.7	82.94	56.48	1700
0.53	115.8	7.44	5.85	280
1.63	575.4	31.61	31.45	1359
1.23	426.2	26.84	22.37	1420
3.46	945.6	41.21	40.78	1388
2.2	803.7	28.61	28.58	858
5.74	1824.4	70.68	66.72	2205
2.95	1027	42.85	41.14	1048
2.67	1478.1	49.78	51.99	1649
0.93	304.8	21.21	17.31	812
0.85	360.9	24.25	25.33	1126
0.96	294.4	20.23	16.21	777
2.32	996.9	37.2	29.56	733
1.7	674.1	23.77	23.55	859
5.12	1755.4	63.22	64.98	2435
1.62	776.4	28.78	27.64	1378
2.7	967.9	36.65	32.52	1445
0.16	32.9	2.27	1.86	172
1.77	672.8	36.35	27.24	1218
1.1	430.6	18.12	17.19	705
0.24	101.5	4.89	4.13	215
0.4	107.1	5.86	4.13	218
1.07	440.3	19.09	18.15	917
