# Supplementary material for: Research on the spatial–temporal evolution of healthcare resource allocation efficiency in China
Source: Front Public Health. 2026 Jan 15;13:1729223. doi: 10.3389/fpubh.2025.1729223 (PMC12852340; doi:10.3389/fpubh.2025.1729223)
Supplement: Supplementary file 1 [file Data_Sheet_1.ZIP › Data Summary/Data Analysis/2021/123.ins]

2021.dta            DATA FILE NAME
2021.out            OUTPUT FILE NAME
31                NUMBER OF FIRMS
1		NUMBER OF TIME PERIODS 
2                NUMBER OF OUTPUTS
3                NUMBER OF INPUTS
0                0=INPUT AND 1=OUTPUT ORIENTATED
1		0=CRS AND 1=VRS
0		0=DEA(MULTI-STAGE), 1=COST-DEA, 2=MALMQUIST-DEA, 3=DEA(1-STAGE), 4=DEA(2-STAGE)
