# Supplementary material for: Research on the spatial–temporal evolution of healthcare resource allocation efficiency in China
Source: Front Public Health. 2026 Jan 15;13:1729223. doi: 10.3389/fpubh.2025.1729223 (PMC12852340; doi:10.3389/fpubh.2025.1729223)
Supplement: Supplementary file 1 [file Data_Sheet_1.ZIP › Data Summary/Data Analysis/2021/2021.out]

 Results from DEAP Version 2.1
 
Instruction file = 123.ins     
Data file          = 2021.dta    
 
 Input orientated DEA
 
 Scale assumption: VRS
 
 Slacks calculated using multi-stage method
 
 
 EFFICIENCY SUMMARY:
 
  firm  crste  vrste  scale
 
    1  0.960  1.000  0.960 irs
    2  0.875  1.000  0.875 irs
    3  0.746  0.755  0.988 drs
    4  1.000  1.000  1.000  - 
    5  0.856  0.883  0.969 drs
    6  1.000  1.000  1.000  - 
    7  0.861  0.862  0.998 irs
    8  0.874  0.958  0.912 drs
    9  0.976  1.000  0.976 drs
   10  0.679  0.849  0.800 irs
   11  0.625  0.630  0.992 irs
   12  0.598  0.619  0.967 irs
   13  0.871  0.884  0.985 drs
   14  0.980  0.986  0.994 drs
   15  0.931  1.000  0.931 drs
   16  0.983  1.000  0.983 drs
   17  1.000  1.000  1.000  - 
   18  0.615  0.647  0.951 irs
   19  0.596  0.623  0.957 irs
   20  0.589  0.624  0.944 irs
   21  1.000  1.000  1.000  - 
   22  1.000  1.000  1.000  - 
   23  0.974  1.000  0.974 drs
   24  0.925  0.930  0.995 drs
   25  0.965  0.975  0.990 drs
   26  0.579  1.000  0.579 irs
   27  0.772  0.781  0.989 irs
   28  0.774  0.802  0.966 irs
   29  0.712  0.973  0.732 irs
   30  0.825  1.000  0.825 irs
   31  0.800  0.826  0.969 irs
 
 mean  0.837  0.891  0.942

Note: crste = technical efficiency from CRS DEA
      vrste = technical efficiency from VRS DEA
      scale = scale efficiency = crste/vrste


Note also that all subsequent tables refer to VRS results
 
 
 SUMMARY OF OUTPUT SLACKS:
 
 firm  output:           1           2
    1                0.000       0.000
    2                0.000       0.000
    3                0.000       0.000
    4                0.000       0.000
    5                0.000       0.000
    6                0.000       0.000
    7                0.000       0.000
    8                0.000       0.000
    9                0.000       0.000
   10                0.000       0.000
   11                0.000       0.000
   12                0.000       0.000
   13                0.000       0.000
   14                0.000       0.000
   15                0.000       0.000
   16                0.000       0.000
   17                0.000       0.000
   18                0.000       0.000
   19                0.241       0.000
   20                0.000       0.000
   21                0.000       0.000
   22                0.000       0.000
   23                0.000       0.000
   24                0.301       0.000
   25                0.000       0.000
   26                0.000       0.000
   27                0.000       0.000
   28                0.033       0.000
   29                0.055       0.000
   30                0.000       0.000
   31                0.189       0.000

 mean                0.026       0.000
 
 
 SUMMARY OF INPUT SLACKS:
 
 firm  input:            1           2           3
    1                0.000       0.000       0.000
    2                0.000       0.000       0.000
    3                0.000       0.000     547.081
    4                0.000       0.000       0.000
    5                0.000       0.000      64.735
    6                0.000       0.000       0.000
    7                0.000       0.000      34.271
    8                4.504       0.000     368.877
    9                0.000       0.000       0.000
   10                0.000       0.392       0.000
   11                0.000       0.142     172.047
   12                0.000       0.000     431.136
   13                0.000       3.486       0.000
   14                0.000       1.792       0.000
   15                0.000       0.000       0.000
   16                0.000       0.000       0.000
   17                0.000       0.000       0.000
   18                0.000       0.000     144.324
   19                0.000       1.331     163.246
   20                0.000       0.000     148.492
   21                0.000       0.000       0.000
   22                0.000       0.000       0.000
   23                0.000       0.000       0.000
   24                0.000       0.000     420.762
   25                0.000       0.000     312.956
   26                0.000       0.000       0.000
   27                0.812       0.000     384.987
   28                0.000       0.000      26.511
   29                0.000       0.260       0.000
   30                0.000       0.000       0.000
   31                0.000       0.000     197.481

 mean                0.172       0.239     110.223
 
 
 SUMMARY OF PEERS:
 
  firm  peers:
    1      1
    2      2
    3      6   22   21   23
    4      4
    5      6    9   23   21
    6      6
    7      4   21   22    6
    8      9   15   23
    9      9
   10     21   30    4   26
   11      4   22   26
   12     21   26   22    4
   13      6   22   23    4
   14     16   21   23   22
   15     15
   16     16
   17     17
   18      4   21   22   26
   19     22   26
   20     21   22    4   26
   21     21
   22     22
   23     23
   24     22   17   21
   25      6   21   23   22
   26     26
   27     30   21    6
   28     22   21   26
   29     30   26   21
   30     30
   31     22   21   26
 
 
 SUMMARY OF PEER WEIGHTS:
   (in same order as above)
 
  firm  peer weights:
    1   1.000
    2   1.000
    3   0.323 0.453 0.097 0.128
    4   1.000
    5   0.364 0.116 0.337 0.183
    6   1.000
    7   0.700 0.041 0.218 0.041
    8   0.405 0.224 0.372
    9   1.000
   10   0.021 0.731 0.047 0.201
   11   0.024 0.814 0.162
   12   0.253 0.485 0.115 0.146
   13   0.157 0.355 0.213 0.275
   14   0.141 0.116 0.019 0.724
   15   1.000
   16   1.000
   17   1.000
   18   0.095 0.211 0.082 0.612
   19   0.585 0.415
   20   0.194 0.028 0.141 0.637
   21   1.000
   22   1.000
   23   1.000
   24   0.788 0.088 0.124
   25   0.090 0.354 0.099 0.457
   26   1.000
   27   0.352 0.632 0.016
   28   0.411 0.121 0.468
   29   0.190 0.761 0.049
   30   1.000
   31   0.492 0.085 0.423
 
 
 PEER COUNT SUMMARY:
   (i.e., no. times each firm is a peer for another)
 
  firm  peer count:
    1       0
    2       0
    3       0
    4       7
    5       0
    6       6
    7       0
    8       0
    9       2
   10       0
   11       0
   12       0
   13       0
   14       0
   15       1
   16       1
   17       1
   18       0
   19       0
   20       0
   21      14
   22      13
   23       6
   24       0
   25       0
   26       9
   27       0
   28       0
   29       0
   30       3
   31       0
 
 
 
 SUMMARY OF OUTPUT TARGETS:
 
 firm  output:           1           2
    1                2.270     349.800
    2                1.090     162.600
    3                3.990    1019.900
    4                2.670     447.200
    5                5.700    1415.600
    6                6.710    1083.000
    7                2.670     560.200
    8                6.720    1817.100
    9                8.170    1730.000
   10                0.510     128.300
   11                1.670     610.300
   12                1.340     434.800
   13                3.640     947.300
   14                2.290     857.900
   15                6.190    1908.900
   16                3.440    1212.000
   17                3.010    1505.800
   18                1.050     346.100
   19                1.201     440.200
   20                1.030     310.900
   21                2.560    1064.000
   22                1.940     729.800
   23                5.460    1856.700
   24                2.111     839.400
   25                2.940     992.000
   26                0.160      32.300
   27                1.870     727.900
   28                1.183     444.200
   29                0.325      97.300
   30                0.410     107.900
   31                1.239     462.700
 
 
 SUMMARY OF INPUT TARGETS:
 
 firm  input:            1           2           3
    1               28.900      13.030     644.000
    2               12.170       6.870     432.000
    3               42.260      34.373    1262.221
    4               22.900      16.040     426.000
    5               61.102      48.455    1728.241
    6               57.910      36.990    1485.000
    7               25.387      19.299     578.842
    8               77.238      64.572    2174.143
    9               87.320      58.900    1762.000
   10                6.832       4.819     228.306
   11               21.047      20.306     737.890
   12               17.412      14.159     451.550
   13               38.470      32.854    1183.007
   14               30.135      28.501     925.653
   15               75.560      72.130    2410.000
   16               45.640      43.400    1167.000
   17               50.620      53.270    1716.000
   18               14.060      11.420     389.463
   19               15.484      14.894     576.081
   20               13.204      10.391     354.237
   21               39.390      31.900     803.000
   22               24.660      24.070     858.000
   23               67.270      66.200    2481.000
   24               28.767      27.605     926.480
   25               37.110      32.197    1056.618
   26                2.560       1.970     179.000
   27               27.959      22.207     606.333
   28               16.113      14.686     533.842
   29                5.032       3.847     216.090
   30                6.060       4.120     213.000
   31               16.547      15.374     565.845
 
 
 
 FIRM BY FIRM RESULTS:
 
 
Results for firm:     1
Technical efficiency = 1.000
Scale efficiency     = 0.960  (irs)
 PROJECTION SUMMARY:
  variable           original        radial         slack     projected
                        value      movement      movement         value
 output     1           2.270         0.000         0.000         2.270
 output     2         349.800         0.000         0.000       349.800
 input      1          28.900         0.000         0.000        28.900
 input      2          13.030         0.000         0.000        13.030
 input      3         644.000         0.000         0.000       644.000
 LISTING OF PEERS:
  peer   lambda weight
    1      1.000
 
 
Results for firm:     2
Technical efficiency = 1.000
Scale efficiency     = 0.875  (irs)
 PROJECTION SUMMARY:
  variable           original        radial         slack     projected
                        value      movement      movement         value
 output     1           1.090         0.000         0.000         1.090
 output     2         162.600         0.000         0.000       162.600
 input      1          12.170         0.000         0.000        12.170
 input      2           6.870         0.000         0.000         6.870
 input      3         432.000         0.000         0.000       432.000
 LISTING OF PEERS:
  peer   lambda weight
    2      1.000
 
 
Results for firm:     3
Technical efficiency = 0.755
Scale efficiency     = 0.988  (drs)
 PROJECTION SUMMARY:
  variable           original        radial         slack     projected
                        value      movement      movement         value
 output     1           3.990         0.000         0.000         3.990
 output     2        1019.900         0.000         0.000      1019.900
 input      1          55.940       -13.680         0.000        42.260
 input      2          45.500       -11.127         0.000        34.373
 input      3        2395.000      -585.697      -547.081      1262.221
 LISTING OF PEERS:
  peer   lambda weight
    6      0.323
   22      0.453
   21      0.097
   23      0.128
 
 
Results for firm:     4
Technical efficiency = 1.000
Scale efficiency     = 1.000  (crs)
 PROJECTION SUMMARY:
  variable           original        radial         slack     projected
                        value      movement      movement         value
 output     1           2.670         0.000         0.000         2.670
 output     2         447.200         0.000         0.000       447.200
 input      1          22.900         0.000         0.000        22.900
 input      2          16.040         0.000         0.000        16.040
 input      3         426.000         0.000         0.000       426.000
 LISTING OF PEERS:
  peer   lambda weight
    4      1.000
 
 
Results for firm:     5
Technical efficiency = 0.883
Scale efficiency     = 0.969  (drs)
 PROJECTION SUMMARY:
  variable           original        radial         slack     projected
                        value      movement      movement         value
 output     1           5.700         0.000         0.000         5.700
 output     2        1415.600         0.000         0.000      1415.600
 input      1          69.180        -8.078         0.000        61.102
 input      2          54.860        -6.405         0.000        48.455
 input      3        2030.000      -237.024       -64.735      1728.241
 LISTING OF PEERS:
  peer   lambda weight
    6      0.364
    9      0.116
   23      0.337
   21      0.183
 
 
Results for firm:     6
Technical efficiency = 1.000
Scale efficiency     = 1.000  (crs)
 PROJECTION SUMMARY:
  variable           original        radial         slack     projected
                        value      movement      movement         value
 output     1           6.710         0.000         0.000         6.710
 output     2        1083.000         0.000         0.000      1083.000
 input      1          57.910         0.000         0.000        57.910
 input      2          36.990         0.000         0.000        36.990
 input      3        1485.000         0.000         0.000      1485.000
 LISTING OF PEERS:
  peer   lambda weight
    6      1.000
 
 
Results for firm:     7
Technical efficiency = 0.862
Scale efficiency     = 0.998  (irs)
 PROJECTION SUMMARY:
  variable           original        radial         slack     projected
                        value      movement      movement         value
 output     1           2.670         0.000         0.000         2.670
 output     2         560.200         0.000         0.000       560.200
 input      1          29.440        -4.053         0.000        25.387
 input      2          22.380        -3.081         0.000        19.299
 input      3         711.000       -97.886       -34.271       578.842
 LISTING OF PEERS:
  peer   lambda weight
    4      0.700
   21      0.041
   22      0.218
    6      0.041
 
 
Results for firm:     8
Technical efficiency = 0.958
Scale efficiency     = 0.912  (drs)
 PROJECTION SUMMARY:
  variable           original        radial         slack     projected
                        value      movement      movement         value
 output     1           6.720         0.000         0.000         6.720
 output     2        1817.100         0.000         0.000      1817.100
 input      1          85.310        -3.567        -4.504        77.238
 input      2          67.390        -2.818         0.000        64.572
 input      3        2654.000      -110.980      -368.877      2174.143
 LISTING OF PEERS:
  peer   lambda weight
    9      0.405
   15      0.224
   23      0.372
 
 
Results for firm:     9
Technical efficiency = 1.000
Scale efficiency     = 0.976  (drs)
 PROJECTION SUMMARY:
  variable           original        radial         slack     projected
                        value      movement      movement         value
 output     1           8.170         0.000         0.000         8.170
 output     2        1730.000         0.000         0.000      1730.000
 input      1          87.320         0.000         0.000        87.320
 input      2          58.900         0.000         0.000        58.900
 input      3        1762.000         0.000         0.000      1762.000
 LISTING OF PEERS:
  peer   lambda weight
    9      1.000
 
 
Results for firm:    10
Technical efficiency = 0.849
Scale efficiency     = 0.800  (irs)
 PROJECTION SUMMARY:
  variable           original        radial         slack     projected
                        value      movement      movement         value
 output     1           0.510         0.000         0.000         0.510
 output     2         128.300         0.000         0.000       128.300
 input      1           8.050        -1.218         0.000         6.832
 input      2           6.140        -0.929        -0.392         4.819
 input      3         269.000       -40.694         0.000       228.306
 LISTING OF PEERS:
  peer   lambda weight
   21      0.021
   30      0.731
    4      0.047
   26      0.201
 
 
Results for firm:    11
Technical efficiency = 0.630
Scale efficiency     = 0.992  (irs)
 PROJECTION SUMMARY:
  variable           original        radial         slack     projected
                        value      movement      movement         value
 output     1           1.670         0.000         0.000         1.670
 output     2         610.300         0.000         0.000       610.300
 input      1          33.400       -12.353         0.000        21.047
 input      2          32.450       -12.002        -0.142        20.306
 input      3        1444.000      -534.064      -172.047       737.890
 LISTING OF PEERS:
  peer   lambda weight
    4      0.024
   22      0.814
   26      0.162
 
 
Results for firm:    12
Technical efficiency = 0.619
Scale efficiency     = 0.967  (irs)
 PROJECTION SUMMARY:
  variable           original        radial         slack     projected
                        value      movement      movement         value
 output     1           1.340         0.000         0.000         1.340
 output     2         434.800         0.000         0.000       434.800
 input      1          28.150       -10.738         0.000        17.412
 input      2          22.890        -8.731         0.000        14.159
 input      3        1427.000      -544.314      -431.136       451.550
 LISTING OF PEERS:
  peer   lambda weight
   21      0.253
   26      0.485
   22      0.115
    4      0.146
 
 
Results for firm:    13
Technical efficiency = 0.884
Scale efficiency     = 0.985  (drs)
 PROJECTION SUMMARY:
  variable           original        radial         slack     projected
                        value      movement      movement         value
 output     1           3.640         0.000         0.000         3.640
 output     2         947.300         0.000         0.000       947.300
 input      1          43.510        -5.040         0.000        38.470
 input      2          41.100        -4.761        -3.486        32.854
 input      3        1338.000      -154.993         0.000      1183.007
 LISTING OF PEERS:
  peer   lambda weight
    6      0.157
   22      0.355
   23      0.213
    4      0.275
 
 
Results for firm:    14
Technical efficiency = 0.986
Scale efficiency     = 0.994  (drs)
 PROJECTION SUMMARY:
  variable           original        radial         slack     projected
                        value      movement      movement         value
 output     1           2.290         0.000         0.000         2.290
 output     2         857.900         0.000         0.000       857.900
 input      1          30.570        -0.435         0.000        30.135
 input      2          30.730        -0.437        -1.792        28.501
 input      3         939.000       -13.347         0.000       925.653
 LISTING OF PEERS:
  peer   lambda weight
   16      0.141
   21      0.116
   23      0.019
   22      0.724
 
 
Results for firm:    15
Technical efficiency = 1.000
Scale efficiency     = 0.931  (drs)
 PROJECTION SUMMARY:
  variable           original        radial         slack     projected
                        value      movement      movement         value
 output     1           6.190         0.000         0.000         6.190
 output     2        1908.900         0.000         0.000      1908.900
 input      1          75.560         0.000         0.000        75.560
 input      2          72.130         0.000         0.000        72.130
 input      3        2410.000         0.000         0.000      2410.000
 LISTING OF PEERS:
  peer   lambda weight
   15      1.000
 
 
Results for firm:    16
Technical efficiency = 1.000
Scale efficiency     = 0.983  (drs)
 PROJECTION SUMMARY:
  variable           original        radial         slack     projected
                        value      movement      movement         value
 output     1           3.440         0.000         0.000         3.440
 output     2        1212.000         0.000         0.000      1212.000
 input      1          45.640         0.000         0.000        45.640
 input      2          43.400         0.000         0.000        43.400
 input      3        1167.000         0.000         0.000      1167.000
 LISTING OF PEERS:
  peer   lambda weight
   16      1.000
 
 
Results for firm:    17
Technical efficiency = 1.000
Scale efficiency     = 1.000  (crs)
 PROJECTION SUMMARY:
  variable           original        radial         slack     projected
                        value      movement      movement         value
 output     1           3.010         0.000         0.000         3.010
 output     2        1505.800         0.000         0.000      1505.800
 input      1          50.620         0.000         0.000        50.620
 input      2          53.270         0.000         0.000        53.270
 input      3        1716.000         0.000         0.000      1716.000
 LISTING OF PEERS:
  peer   lambda weight
   17      1.000
 
 
Results for firm:    18
Technical efficiency = 0.647
Scale efficiency     = 0.951  (irs)
 PROJECTION SUMMARY:
  variable           original        radial         slack     projected
                        value      movement      movement         value
 output     1           1.050         0.000         0.000         1.050
 output     2         346.100         0.000         0.000       346.100
 input      1          21.730        -7.670         0.000        14.060
 input      2          17.650        -6.230         0.000        11.420
 input      3         825.000      -291.214      -144.324       389.463
 LISTING OF PEERS:
  peer   lambda weight
    4      0.095
   21      0.211
   22      0.082
   26      0.612
 
 
Results for firm:    19
Technical efficiency = 0.623
Scale efficiency     = 0.957  (irs)
 PROJECTION SUMMARY:
  variable           original        radial         slack     projected
                        value      movement      movement         value
 output     1           0.960         0.000         0.241         1.201
 output     2         440.200         0.000         0.000       440.200
 input      1          24.860        -9.376         0.000        15.484
 input      2          26.050        -9.825        -1.331        14.894
 input      3        1187.000      -447.673      -163.246       576.081
 LISTING OF PEERS:
  peer   lambda weight
   22      0.585
   26      0.415
 
 
Results for firm:    20
Technical efficiency = 0.624
Scale efficiency     = 0.944  (irs)
 PROJECTION SUMMARY:
  variable           original        radial         slack     projected
                        value      movement      movement         value
 output     1           1.030         0.000         0.000         1.030
 output     2         310.900         0.000         0.000       310.900
 input      1          21.170        -7.966         0.000        13.204
 input      2          16.660        -6.269         0.000        10.391
 input      3         806.000      -303.271      -148.492       354.237
 LISTING OF PEERS:
  peer   lambda weight
   21      0.194
   22      0.028
    4      0.141
   26      0.637
 
 
Results for firm:    21
Technical efficiency = 1.000
Scale efficiency     = 1.000  (crs)
 PROJECTION SUMMARY:
  variable           original        radial         slack     projected
                        value      movement      movement         value
 output     1           2.560         0.000         0.000         2.560
 output     2        1064.000         0.000         0.000      1064.000
 input      1          39.390         0.000         0.000        39.390
 input      2          31.900         0.000         0.000        31.900
 input      3         803.000         0.000         0.000       803.000
 LISTING OF PEERS:
  peer   lambda weight
   21      1.000
 
 
Results for firm:    22
Technical efficiency = 1.000
Scale efficiency     = 1.000  (crs)
 PROJECTION SUMMARY:
  variable           original        radial         slack     projected
                        value      movement      movement         value
 output     1           1.940         0.000         0.000         1.940
 output     2         729.800         0.000         0.000       729.800
 input      1          24.660         0.000         0.000        24.660
 input      2          24.070         0.000         0.000        24.070
 input      3         858.000         0.000         0.000       858.000
 LISTING OF PEERS:
  peer   lambda weight
   22      1.000
 
 
Results for firm:    23
Technical efficiency = 1.000
Scale efficiency     = 0.974  (drs)
 PROJECTION SUMMARY:
  variable           original        radial         slack     projected
                        value      movement      movement         value
 output     1           5.460         0.000         0.000         5.460
 output     2        1856.700         0.000         0.000      1856.700
 input      1          67.270         0.000         0.000        67.270
 input      2          66.200         0.000         0.000        66.200
 input      3        2481.000         0.000         0.000      2481.000
 LISTING OF PEERS:
  peer   lambda weight
   23      1.000
 
 
Results for firm:    24
Technical efficiency = 0.930
Scale efficiency     = 0.995  (drs)
 PROJECTION SUMMARY:
  variable           original        radial         slack     projected
                        value      movement      movement         value
 output     1           1.810         0.000         0.301         2.111
 output     2         839.400         0.000         0.000       839.400
 input      1          30.940        -2.173         0.000        28.767
 input      2          29.690        -2.085         0.000        27.605
 input      3        1449.000      -101.758      -420.762       926.480
 LISTING OF PEERS:
  peer   lambda weight
   22      0.788
   17      0.088
   21      0.124
 
 
Results for firm:    25
Technical efficiency = 0.975
Scale efficiency     = 0.990  (drs)
 PROJECTION SUMMARY:
  variable           original        radial         slack     projected
                        value      movement      movement         value
 output     1           2.940         0.000         0.000         2.940
 output     2         992.000         0.000         0.000       992.000
 input      1          38.070        -0.960         0.000        37.110
 input      2          33.030        -0.833         0.000        32.197
 input      3        1405.000       -35.426      -312.956      1056.618
 LISTING OF PEERS:
  peer   lambda weight
    6      0.090
   21      0.354
   23      0.099
   22      0.457
 
 
Results for firm:    26
Technical efficiency = 1.000
Scale efficiency     = 0.579  (irs)
 PROJECTION SUMMARY:
  variable           original        radial         slack     projected
                        value      movement      movement         value
 output     1           0.160         0.000         0.000         0.160
 output     2          32.300         0.000         0.000        32.300
 input      1           2.560         0.000         0.000         2.560
 input      2           1.970         0.000         0.000         1.970
 input      3         179.000         0.000         0.000       179.000
 LISTING OF PEERS:
  peer   lambda weight
   26      1.000
 
 
Results for firm:    27
Technical efficiency = 0.781
Scale efficiency     = 0.989  (irs)
 PROJECTION SUMMARY:
  variable           original        radial         slack     projected
                        value      movement      movement         value
 output     1           1.870         0.000         0.000         1.870
 output     2         727.900         0.000         0.000       727.900
 input      1          36.860        -8.088        -0.812        27.959
 input      2          28.450        -6.243         0.000        22.207
 input      3        1270.000      -278.680      -384.987       606.333
 LISTING OF PEERS:
  peer   lambda weight
   30      0.352
   21      0.632
    6      0.016
 
 
Results for firm:    28
Technical efficiency = 0.802
Scale efficiency     = 0.966  (irs)
 PROJECTION SUMMARY:
  variable           original        radial         slack     projected
                        value      movement      movement         value
 output     1           1.150         0.000         0.033         1.183
 output     2         444.200         0.000         0.000       444.200
 input      1          20.100        -3.987         0.000        16.113
 input      2          18.320        -3.634         0.000        14.686
 input      3         699.000      -138.647       -26.511       533.842
 LISTING OF PEERS:
  peer   lambda weight
   22      0.411
   21      0.121
   26      0.468
 
 
Results for firm:    29
Technical efficiency = 0.973
Scale efficiency     = 0.732  (irs)
 PROJECTION SUMMARY:
  variable           original        radial         slack     projected
                        value      movement      movement         value
 output     1           0.270         0.000         0.055         0.325
 output     2          97.300         0.000         0.000        97.300
 input      1           5.170        -0.138         0.000         5.032
 input      2           4.220        -0.112        -0.260         3.847
 input      3         222.000        -5.910         0.000       216.090
 LISTING OF PEERS:
  peer   lambda weight
   30      0.190
   26      0.761
   21      0.049
 
 
Results for firm:    30
Technical efficiency = 1.000
Scale efficiency     = 0.825  (irs)
 PROJECTION SUMMARY:
  variable           original        radial         slack     projected
                        value      movement      movement         value
 output     1           0.410         0.000         0.000         0.410
 output     2         107.900         0.000         0.000       107.900
 input      1           6.060         0.000         0.000         6.060
 input      2           4.120         0.000         0.000         4.120
 input      3         213.000         0.000         0.000       213.000
 LISTING OF PEERS:
  peer   lambda weight
   30      1.000
 
 
Results for firm:    31
Technical efficiency = 0.826
Scale efficiency     = 0.969  (irs)
 PROJECTION SUMMARY:
  variable           original        radial         slack     projected
                        value      movement      movement         value
 output     1           1.050         0.000         0.189         1.239
 output     2         462.700         0.000         0.000       462.700
 input      1          20.030        -3.483         0.000        16.547
 input      2          18.610        -3.236         0.000        15.374
 input      3         924.000      -160.675      -197.481       565.845
 LISTING OF PEERS:
  peer   lambda weight
   22      0.492
   21      0.085
   26      0.423
