# Supplementary material for: Research on the spatial–temporal evolution of healthcare resource allocation efficiency in China
Source: Front Public Health. 2026 Jan 15;13:1729223. doi: 10.3389/fpubh.2025.1729223 (PMC12852340; doi:10.3389/fpubh.2025.1729223)
Supplement: Supplementary file 1 [file Data_Sheet_1.ZIP › Data Summary/Data Analysis/2021/Raw data of various indicators for 31 provinces in China in 2021.xlsx]

## Sheet: Raw data of various indicators 
		Output Indicators		Input Indicators
	Region	patient visits（100 million person - times）	hospital discharges（10,000 persons）	Health Technicians（10,000 persons）	institutional beds（10,000 units）	medical facilities（unit）
Eastern Region	Beijing	2.27	349.8	28.9	13.03	644
	Tianjin	1.09	162.6	12.17	6.87	432
	Hebei	3.99	1019.9	55.94	45.5	2395
	Shanghai	2.67	447.2	22.9	16.04	426
	Jiangsu	5.7	1415.6	69.18	54.86	2030
	Zhejiang	6.71	1083	57.91	36.99	1485
	Fujian	2.67	560.2	29.44	22.38	711
	Shandong	6.72	1817.1	85.31	67.39	2654
	Guangdong	8.17	1730	87.32	58.9	1762
	Hainan	0.51	128.3	8.05	6.14	269
	Liaoning	1.67	610.3	33.4	32.45	1444
Central Region	Shanxi	1.34	434.8	28.15	22.89	1427
	Anhui	3.64	947.3	43.51	41.1	1338
	Jiangxi	2.29	857.9	30.57	30.73	939
	Henan	6.19	1908.9	75.56	72.13	2410
	Hubei	3.44	1212	45.64	43.4	1167
	Hunan	3.01	1505.8	50.62	53.27	1716
	Jilin	1.05	346.1	21.73	17.65	825
	Heilongjiang	0.96	440.2	24.86	26.05	1187
Western Region	Inner Mongolia	1.03	310.9	21.17	16.66	806
	Guangxi	2.56	1064	39.39	31.9	803
	Chongqing	1.94	729.8	24.66	24.07	858
	Sichuan	5.46	1856.7	67.27	66.2	2481
	Guizhou	1.81	839.4	30.94	29.69	1449
	Yunnan	2.94	992	38.07	33.03	1405
	Tibet	0.16	32.3	2.56	1.97	179
	Shaanxi	1.87	727.9	36.86	28.45	1270
	Gansu	1.15	444.2	20.1	18.32	699
	Qinghai	0.27	97.3	5.17	4.22	222
	Ningxia	0.41	107.9	6.06	4.12	213
	Xinjiang	1.05	462.7	20.03	18.61	924

## Sheet: All-numeric version
2.27	349.8	28.9	13.03	644
1.09	162.6	12.17	6.87	432
3.99	1019.9	55.94	45.5	2395
2.67	447.2	22.9	16.04	426
5.7	1415.6	69.18	54.86	2030
6.71	1083	57.91	36.99	1485
2.67	560.2	29.44	22.38	711
6.72	1817.1	85.31	67.39	2654
8.17	1730	87.32	58.9	1762
0.51	128.3	8.05	6.14	269
1.67	610.3	33.4	32.45	1444
1.34	434.8	28.15	22.89	1427
3.64	947.3	43.51	41.1	1338
2.29	857.9	30.57	30.73	939
6.19	1908.9	75.56	72.13	2410
3.44	1212	45.64	43.4	1167
3.01	1505.8	50.62	53.27	1716
1.05	346.1	21.73	17.65	825
0.96	440.2	24.86	26.05	1187
1.03	310.9	21.17	16.66	806
2.56	1064	39.39	31.9	803
1.94	729.8	24.66	24.07	858
5.46	1856.7	67.27	66.2	2481
1.81	839.4	30.94	29.69	1449
2.94	992	38.07	33.03	1405
0.16	32.3	2.56	1.97	179
1.87	727.9	36.86	28.45	1270
1.15	444.2	20.1	18.32	699
0.27	97.3	5.17	4.22	222
0.41	107.9	6.06	4.12	213
1.05	462.7	20.03	18.61	924
