# Supplementary material for: Research on the spatial–temporal evolution of healthcare resource allocation efficiency in China
Source: Front Public Health. 2026 Jan 15;13:1729223. doi: 10.3389/fpubh.2025.1729223 (PMC12852340; doi:10.3389/fpubh.2025.1729223)
Supplement: Supplementary file 1 [file Data_Sheet_1.ZIP › Data Summary/Data Analysis/2022/2022.out]

 Results from DEAP Version 2.1
 
Instruction file = 123.ins     
Data file          = 2022.dta    
 
 Input orientated DEA
 
 Scale assumption: VRS
 
 Slacks calculated using multi-stage method
 
 
 EFFICIENCY SUMMARY:
 
  firm  crste  vrste  scale
 
    1  0.902  0.966  0.934 irs
    2  0.802  0.959  0.836 irs
    3  0.706  0.711  0.993 drs
    4  1.000  1.000  1.000  - 
    5  0.850  0.875  0.972 drs
    6  1.000  1.000  1.000  - 
    7  0.873  0.916  0.953 irs
    8  0.861  0.927  0.928 drs
    9  1.000  1.000  1.000  - 
   10  0.652  0.844  0.773 irs
   11  0.622  0.631  0.986 irs
   12  0.579  0.606  0.956 irs
   13  0.852  0.856  0.996 drs
   14  0.951  0.952  0.999 drs
   15  0.884  1.000  0.884 drs
   16  0.994  1.000  0.994 drs
   17  0.978  1.000  0.978 drs
   18  0.546  0.587  0.930 irs
   19  0.645  0.668  0.965 irs
   20  0.572  0.615  0.929 irs
   21  1.000  1.000  1.000  - 
   22  1.000  1.000  1.000  - 
   23  0.968  1.000  0.968 drs
   24  0.950  0.958  0.991 drs
   25  0.979  0.986  0.992 drs
   26  0.519  1.000  0.519 irs
   27  0.774  0.784  0.987 irs
   28  0.707  0.743  0.952 irs
   29  0.642  0.979  0.656 irs
   30  0.818  1.000  0.818 irs
   31  0.780  0.818  0.953 irs
 
 mean  0.820  0.883  0.930

Note: crste = technical efficiency from CRS DEA
      vrste = technical efficiency from VRS DEA
      scale = scale efficiency = crste/vrste


Note also that all subsequent tables refer to VRS results
 
 
 SUMMARY OF OUTPUT SLACKS:
 
 firm  output:           1           2
    1                0.000      27.304
    2                0.000      11.489
    3                0.000       0.000
    4                0.000       0.000
    5                0.000       0.000
    6                0.000       0.000
    7                0.000       0.000
    8                0.172       0.000
    9                0.000       0.000
   10                0.000       0.000
   11                0.029       0.000
   12                0.000       0.000
   13                0.000       0.000
   14                0.000       0.000
   15                0.000       0.000
   16                0.000       0.000
   17                0.000       0.000
   18                0.000       0.000
   19                0.341       0.000
   20                0.000       0.000
   21                0.000       0.000
   22                0.000       0.000
   23                0.000       0.000
   24                0.314       0.000
   25                0.000       0.000
   26                0.000       0.000
   27                0.000       0.000
   28                0.077       0.000
   29                0.080       0.000
   30                0.000       0.000
   31                0.170       0.000

 mean                0.038       1.251
 
 
 SUMMARY OF INPUT SLACKS:
 
 firm  input:            1           2           3
    1                8.181       0.000      53.378
    2                1.882       0.000      66.232
    3                0.000       0.126     467.820
    4                0.000       0.000       0.000
    5                0.000       0.000     118.194
    6                0.000       0.000       0.000
    7                0.000       1.683       0.000
    8                0.000       0.000     355.332
    9                0.000       0.000       0.000
   10                0.000       0.475       0.000
   11                0.000       0.000     228.104
   12                0.000       0.000     355.952
   13                0.000       4.505       0.000
   14                0.000       1.466       0.000
   15                0.000       0.000       0.000
   16                0.000       0.000       0.000
   17                0.000       0.000       0.000
   18                0.000       0.000      95.001
   19                0.000       0.936     203.021
   20                0.000       0.000     109.573
   21                0.000       0.000       0.000
   22                0.000       0.000       0.000
   23                0.000       0.000       0.000
   24                0.000       0.000     446.300
   25                0.000       0.000     301.217
   26                0.000       0.000       0.000
   27                1.535       0.000     393.692
   28                0.000       0.000      23.943
   29                0.000       0.559       0.000
   30                0.000       0.000       0.000
   31                0.000       0.000     278.480

 mean                0.374       0.315     112.782
 
 
 SUMMARY OF PEERS:
 
  firm  peers:
    1      6   26
    2      6   26
    3      6   23   22
    4      4
    5      6   21    9   23
    6      6
    7     21    4    6   30
    8     21   23    9
    9      9
   10     21    4    6   30
   11     22   26   21
   12      6   21   26   22
   13      6   16   23   22
   14      6   16   22   21
   15     15
   16     16
   17     17
   18     21   22    6   26
   19     22   26
   20     21   22    6   26
   21     21
   22     22
   23     23
   24     22   17   21
   25      6   22   21   23
   26     26
   27      6   21   30
   28     21   26   22
   29     30   26   21
   30     30
   31     26   22   21
 
 
 SUMMARY OF PEER WEIGHTS:
   (in same order as above)
 
  firm  peer weights:
    1   0.302 0.698
    2   0.126 0.874
    3   0.292 0.127 0.581
    4   1.000
    5   0.359 0.222 0.090 0.328
    6   1.000
    7   0.182 0.215 0.215 0.388
    8   0.002 0.469 0.528
    9   1.000
   10   0.001 0.010 0.011 0.979
   11   0.696 0.226 0.079
   12   0.052 0.238 0.610 0.100
   13   0.275 0.175 0.031 0.520
   14   0.028 0.130 0.795 0.047
   15   1.000
   16   1.000
   17   1.000
   18   0.170 0.082 0.029 0.719
   19   0.629 0.371
   20   0.186 0.020 0.051 0.742
   21   1.000
   22   1.000
   23   1.000
   24   0.730 0.105 0.165
   25   0.117 0.453 0.338 0.092
   26   1.000
   27   0.007 0.610 0.383
   28   0.128 0.529 0.343
   29   0.528 0.457 0.015
   30   1.000
   31   0.554 0.183 0.263
 
 
 PEER COUNT SUMMARY:
   (i.e., no. times each firm is a peer for another)
 
  firm  peer count:
    1       0
    2       0
    3       0
    4       2
    5       0
    6      13
    7       0
    8       0
    9       2
   10       0
   11       0
   12       0
   13       0
   14       0
   15       0
   16       2
   17       1
   18       0
   19       0
   20       0
   21      15
   22      12
   23       5
   24       0
   25       0
   26      10
   27       0
   28       0
   29       0
   30       4
   31       0
 
 
 
 SUMMARY OF OUTPUT TARGETS:
 
 firm  output:           1           2
    1                2.200     363.934
    2                1.000     169.269
    3                3.870     992.400
    4                2.260     362.880
    5                5.610    1429.520
    6                6.950    1134.480
    7                2.620     566.430
    8                6.842    1809.880
    9                8.060    1752.580
   10                0.500     121.750
   11                1.609     601.000
   12                1.270     414.920
   13                3.700     963.350
   14                2.330     823.360
   15                6.140    1848.720
   16                3.430    1234.410
   17                3.440    1457.190
   18                0.910     303.220
   19                1.291     469.130
   20                0.990     302.470
   21                2.630    1113.540
   22                1.970     728.160
   23                5.490    1877.610
   24                2.234     868.550
   25                3.100    1011.310
   26                0.140      29.760
   27                1.810     728.160
   28                1.087     408.050
   29                0.320      87.230
   30                0.410     107.490
   31                1.130     442.780
 
 
 SUMMARY OF INPUT TARGETS:
 
 firm  input:            1           2           3
    1               20.378      12.941     586.438
    2               10.045       6.568     350.843
    3               41.457      34.388    1253.980
    4               23.600      16.530     443.000
    5               62.426      49.244    1707.263
    6               61.280      38.170    1519.000
    7               28.217      19.608     658.710
    8               81.282      64.321    2116.977
    9               91.630      60.830    1813.000
   10                6.968       4.688     227.779
   11               21.481      20.591     704.222
   12               17.209      13.845     478.120
   13               40.317      33.485    1144.834
   14               29.884      28.465     917.450
   15               80.540      75.220    2470.000
   16               46.860      45.030    1182.000
   17               51.920      54.450    1739.000
   18               12.804      10.407     389.542
   19               16.908      16.520     606.649
   20               13.349      10.316     388.693
   21               41.520      34.170     850.000
   22               25.320      25.080     857.000
   23               69.820      68.390    2465.000
   24               30.795      29.674     948.778
   25               39.089      33.654    1079.676
   26                2.640       2.000     182.000
   27               28.118      22.706     609.887
   28               15.395      14.036     499.144
   29                5.098       3.639     207.447
   30                6.180       4.180     211.000
   31               17.022      14.690     481.396
 
 
 
 FIRM BY FIRM RESULTS:
 
 
Results for firm:     1
Technical efficiency = 0.966
Scale efficiency     = 0.934  (irs)
 PROJECTION SUMMARY:
  variable           original        radial         slack     projected
                        value      movement      movement         value
 output     1           2.200         0.000         0.000         2.200
 output     2         336.630         0.000        27.304       363.934
 input      1          29.550        -0.990        -8.181        20.378
 input      2          13.390        -0.449         0.000        12.941
 input      3         662.000       -22.184       -53.378       586.438
 LISTING OF PEERS:
  peer   lambda weight
    6      0.302
   26      0.698
 
 
Results for firm:     2
Technical efficiency = 0.959
Scale efficiency     = 0.836  (irs)
 PROJECTION SUMMARY:
  variable           original        radial         slack     projected
                        value      movement      movement         value
 output     1           1.000         0.000         0.000         1.000
 output     2         157.780         0.000        11.489       169.269
 input      1          12.440        -0.513        -1.882        10.045
 input      2           6.850        -0.282         0.000         6.568
 input      3         435.000       -17.926       -66.232       350.843
 LISTING OF PEERS:
  peer   lambda weight
    6      0.126
   26      0.874
 
 
Results for firm:     3
Technical efficiency = 0.711
Scale efficiency     = 0.993  (drs)
 PROJECTION SUMMARY:
  variable           original        radial         slack     projected
                        value      movement      movement         value
 output     1           3.870         0.000         0.000         3.870
 output     2         992.400         0.000         0.000       992.400
 input      1          58.340       -16.883         0.000        41.457
 input      2          48.570       -14.056        -0.126        34.388
 input      3        2423.000      -701.200      -467.820      1253.980
 LISTING OF PEERS:
  peer   lambda weight
    6      0.292
   23      0.127
   22      0.581
 
 
Results for firm:     4
Technical efficiency = 1.000
Scale efficiency     = 1.000  (crs)
 PROJECTION SUMMARY:
  variable           original        radial         slack     projected
                        value      movement      movement         value
 output     1           2.260         0.000         0.000         2.260
 output     2         362.880         0.000         0.000       362.880
 input      1          23.600         0.000         0.000        23.600
 input      2          16.530         0.000         0.000        16.530
 input      3         443.000         0.000         0.000       443.000
 LISTING OF PEERS:
  peer   lambda weight
    4      1.000
 
 
Results for firm:     5
Technical efficiency = 0.875
Scale efficiency     = 0.972  (drs)
 PROJECTION SUMMARY:
  variable           original        radial         slack     projected
                        value      movement      movement         value
 output     1           5.610         0.000         0.000         5.610
 output     2        1429.520         0.000         0.000      1429.520
 input      1          71.370        -8.944         0.000        62.426
 input      2          56.300        -7.056         0.000        49.244
 input      3        2087.000      -261.543      -118.194      1707.263
 LISTING OF PEERS:
  peer   lambda weight
    6      0.359
   21      0.222
    9      0.090
   23      0.328
 
 
Results for firm:     6
Technical efficiency = 1.000
Scale efficiency     = 1.000  (crs)
 PROJECTION SUMMARY:
  variable           original        radial         slack     projected
                        value      movement      movement         value
 output     1           6.950         0.000         0.000         6.950
 output     2        1134.480         0.000         0.000      1134.480
 input      1          61.280         0.000         0.000        61.280
 input      2          38.170         0.000         0.000        38.170
 input      3        1519.000         0.000         0.000      1519.000
 LISTING OF PEERS:
  peer   lambda weight
    6      1.000
 
 
Results for firm:     7
Technical efficiency = 0.916
Scale efficiency     = 0.953  (irs)
 PROJECTION SUMMARY:
  variable           original        radial         slack     projected
                        value      movement      movement         value
 output     1           2.620         0.000         0.000         2.620
 output     2         566.430         0.000         0.000       566.430
 input      1          30.800        -2.583         0.000        28.217
 input      2          23.240        -1.949        -1.683        19.608
 input      3         719.000       -60.290         0.000       658.710
 LISTING OF PEERS:
  peer   lambda weight
   21      0.182
    4      0.215
    6      0.215
   30      0.388
 
 
Results for firm:     8
Technical efficiency = 0.927
Scale efficiency     = 0.928  (drs)
 PROJECTION SUMMARY:
  variable           original        radial         slack     projected
                        value      movement      movement         value
 output     1           6.670         0.000         0.172         6.842
 output     2        1809.880         0.000         0.000      1809.880
 input      1          87.650        -6.368         0.000        81.282
 input      2          69.360        -5.039         0.000        64.321
 input      3        2666.000      -193.692      -355.332      2116.977
 LISTING OF PEERS:
  peer   lambda weight
   21      0.002
   23      0.469
    9      0.528
 
 
Results for firm:     9
Technical efficiency = 1.000
Scale efficiency     = 1.000  (crs)
 PROJECTION SUMMARY:
  variable           original        radial         slack     projected
                        value      movement      movement         value
 output     1           8.060         0.000         0.000         8.060
 output     2        1752.580         0.000         0.000      1752.580
 input      1          91.630         0.000         0.000        91.630
 input      2          60.830         0.000         0.000        60.830
 input      3        1813.000         0.000         0.000      1813.000
 LISTING OF PEERS:
  peer   lambda weight
    9      1.000
 
 
Results for firm:    10
Technical efficiency = 0.844
Scale efficiency     = 0.773  (irs)
 PROJECTION SUMMARY:
  variable           original        radial         slack     projected
                        value      movement      movement         value
 output     1           0.500         0.000         0.000         0.500
 output     2         121.750         0.000         0.000       121.750
 input      1           8.260        -1.292         0.000         6.968
 input      2           6.120        -0.957        -0.475         4.688
 input      3         270.000       -42.221         0.000       227.779
 LISTING OF PEERS:
  peer   lambda weight
   21      0.001
    4      0.010
    6      0.011
   30      0.979
 
 
Results for firm:    11
Technical efficiency = 0.631
Scale efficiency     = 0.986  (irs)
 PROJECTION SUMMARY:
  variable           original        radial         slack     projected
                        value      movement      movement         value
 output     1           1.580         0.000         0.029         1.609
 output     2         601.000         0.000         0.000       601.000
 input      1          34.030       -12.549         0.000        21.481
 input      2          32.620       -12.029         0.000        20.591
 input      3        1477.000      -544.674      -228.104       704.222
 LISTING OF PEERS:
  peer   lambda weight
   22      0.696
   26      0.226
   21      0.079
 
 
Results for firm:    12
Technical efficiency = 0.606
Scale efficiency     = 0.956  (irs)
 PROJECTION SUMMARY:
  variable           original        radial         slack     projected
                        value      movement      movement         value
 output     1           1.270         0.000         0.000         1.270
 output     2         414.920         0.000         0.000       414.920
 input      1          28.390       -11.181         0.000        17.209
 input      2          22.840        -8.995         0.000        13.845
 input      3        1376.000      -541.929      -355.952       478.120
 LISTING OF PEERS:
  peer   lambda weight
    6      0.052
   21      0.238
   26      0.610
   22      0.100
 
 
Results for firm:    13
Technical efficiency = 0.856
Scale efficiency     = 0.996  (drs)
 PROJECTION SUMMARY:
  variable           original        radial         slack     projected
                        value      movement      movement         value
 output     1           3.700         0.000         0.000         3.700
 output     2         963.350         0.000         0.000       963.350
 input      1          47.120        -6.803         0.000        40.317
 input      2          44.400        -6.410        -4.505        33.485
 input      3        1338.000      -193.166         0.000      1144.834
 LISTING OF PEERS:
  peer   lambda weight
    6      0.275
   16      0.175
   23      0.031
   22      0.520
 
 
Results for firm:    14
Technical efficiency = 0.952
Scale efficiency     = 0.999  (drs)
 PROJECTION SUMMARY:
  variable           original        radial         slack     projected
                        value      movement      movement         value
 output     1           2.330         0.000         0.000         2.330
 output     2         823.360         0.000         0.000       823.360
 input      1          31.400        -1.516         0.000        29.884
 input      2          31.450        -1.519        -1.466        28.465
 input      3         964.000       -46.550         0.000       917.450
 LISTING OF PEERS:
  peer   lambda weight
    6      0.028
   16      0.130
   22      0.795
   21      0.047
 
 
Results for firm:    15
Technical efficiency = 1.000
Scale efficiency     = 0.884  (drs)
 PROJECTION SUMMARY:
  variable           original        radial         slack     projected
                        value      movement      movement         value
 output     1           6.140         0.000         0.000         6.140
 output     2        1848.720         0.000         0.000      1848.720
 input      1          80.540         0.000         0.000        80.540
 input      2          75.220         0.000         0.000        75.220
 input      3        2470.000         0.000         0.000      2470.000
 LISTING OF PEERS:
  peer   lambda weight
   15      1.000
 
 
Results for firm:    16
Technical efficiency = 1.000
Scale efficiency     = 0.994  (drs)
 PROJECTION SUMMARY:
  variable           original        radial         slack     projected
                        value      movement      movement         value
 output     1           3.430         0.000         0.000         3.430
 output     2        1234.410         0.000         0.000      1234.410
 input      1          46.860         0.000         0.000        46.860
 input      2          45.030         0.000         0.000        45.030
 input      3        1182.000         0.000         0.000      1182.000
 LISTING OF PEERS:
  peer   lambda weight
   16      1.000
 
 
Results for firm:    17
Technical efficiency = 1.000
Scale efficiency     = 0.978  (drs)
 PROJECTION SUMMARY:
  variable           original        radial         slack     projected
                        value      movement      movement         value
 output     1           3.440         0.000         0.000         3.440
 output     2        1457.190         0.000         0.000      1457.190
 input      1          51.920         0.000         0.000        51.920
 input      2          54.450         0.000         0.000        54.450
 input      3        1739.000         0.000         0.000      1739.000
 LISTING OF PEERS:
  peer   lambda weight
   17      1.000
 
 
Results for firm:    18
Technical efficiency = 0.587
Scale efficiency     = 0.930  (irs)
 PROJECTION SUMMARY:
  variable           original        radial         slack     projected
                        value      movement      movement         value
 output     1           0.910         0.000         0.000         0.910
 output     2         303.220         0.000         0.000       303.220
 input      1          21.800        -8.996         0.000        12.804
 input      2          17.720        -7.313         0.000        10.407
 input      3         825.000      -340.457       -95.001       389.542
 LISTING OF PEERS:
  peer   lambda weight
   21      0.170
   22      0.082
    6      0.029
   26      0.719
 
 
Results for firm:    19
Technical efficiency = 0.668
Scale efficiency     = 0.965  (irs)
 PROJECTION SUMMARY:
  variable           original        radial         slack     projected
                        value      movement      movement         value
 output     1           0.950         0.000         0.341         1.291
 output     2         469.130         0.000         0.000       469.130
 input      1          25.310        -8.402         0.000        16.908
 input      2          26.130        -8.674        -0.936        16.520
 input      3        1212.000      -402.330      -203.021       606.649
 LISTING OF PEERS:
  peer   lambda weight
   22      0.629
   26      0.371
 
 
Results for firm:    20
Technical efficiency = 0.615
Scale efficiency     = 0.929  (irs)
 PROJECTION SUMMARY:
  variable           original        radial         slack     projected
                        value      movement      movement         value
 output     1           0.990         0.000         0.000         0.990
 output     2         302.470         0.000         0.000       302.470
 input      1          21.700        -8.351         0.000        13.349
 input      2          16.770        -6.454         0.000        10.316
 input      3         810.000      -311.734      -109.573       388.693
 LISTING OF PEERS:
  peer   lambda weight
   21      0.186
   22      0.020
    6      0.051
   26      0.742
 
 
Results for firm:    21
Technical efficiency = 1.000
Scale efficiency     = 1.000  (crs)
 PROJECTION SUMMARY:
  variable           original        radial         slack     projected
                        value      movement      movement         value
 output     1           2.630         0.000         0.000         2.630
 output     2        1113.540         0.000         0.000      1113.540
 input      1          41.520         0.000         0.000        41.520
 input      2          34.170         0.000         0.000        34.170
 input      3         850.000         0.000         0.000       850.000
 LISTING OF PEERS:
  peer   lambda weight
   21      1.000
 
 
Results for firm:    22
Technical efficiency = 1.000
Scale efficiency     = 1.000  (crs)
 PROJECTION SUMMARY:
  variable           original        radial         slack     projected
                        value      movement      movement         value
 output     1           1.970         0.000         0.000         1.970
 output     2         728.160         0.000         0.000       728.160
 input      1          25.320         0.000         0.000        25.320
 input      2          25.080         0.000         0.000        25.080
 input      3         857.000         0.000         0.000       857.000
 LISTING OF PEERS:
  peer   lambda weight
   22      1.000
 
 
Results for firm:    23
Technical efficiency = 1.000
Scale efficiency     = 0.968  (drs)
 PROJECTION SUMMARY:
  variable           original        radial         slack     projected
                        value      movement      movement         value
 output     1           5.490         0.000         0.000         5.490
 output     2        1877.610         0.000         0.000      1877.610
 input      1          69.820         0.000         0.000        69.820
 input      2          68.390         0.000         0.000        68.390
 input      3        2465.000         0.000         0.000      2465.000
 LISTING OF PEERS:
  peer   lambda weight
   23      1.000
 
 
Results for firm:    24
Technical efficiency = 0.958
Scale efficiency     = 0.991  (drs)
 PROJECTION SUMMARY:
  variable           original        radial         slack     projected
                        value      movement      movement         value
 output     1           1.920         0.000         0.314         2.234
 output     2         868.550         0.000         0.000       868.550
 input      1          32.140        -1.345         0.000        30.795
 input      2          30.970        -1.296         0.000        29.674
 input      3        1456.000       -60.922      -446.300       948.778
 LISTING OF PEERS:
  peer   lambda weight
   22      0.730
   17      0.105
   21      0.165
 
 
Results for firm:    25
Technical efficiency = 0.986
Scale efficiency     = 0.992  (drs)
 PROJECTION SUMMARY:
  variable           original        radial         slack     projected
                        value      movement      movement         value
 output     1           3.100         0.000         0.000         3.100
 output     2        1011.310         0.000         0.000      1011.310
 input      1          39.630        -0.541         0.000        39.089
 input      2          34.120        -0.466         0.000        33.654
 input      3        1400.000       -19.107      -301.217      1079.676
 LISTING OF PEERS:
  peer   lambda weight
    6      0.117
   22      0.453
   21      0.338
   23      0.092
 
 
Results for firm:    26
Technical efficiency = 1.000
Scale efficiency     = 0.519  (irs)
 PROJECTION SUMMARY:
  variable           original        radial         slack     projected
                        value      movement      movement         value
 output     1           0.140         0.000         0.000         0.140
 output     2          29.760         0.000         0.000        29.760
 input      1           2.640         0.000         0.000         2.640
 input      2           2.000         0.000         0.000         2.000
 input      3         182.000         0.000         0.000       182.000
 LISTING OF PEERS:
  peer   lambda weight
   26      1.000
 
 
Results for firm:    27
Technical efficiency = 0.784
Scale efficiency     = 0.987  (irs)
 PROJECTION SUMMARY:
  variable           original        radial         slack     projected
                        value      movement      movement         value
 output     1           1.810         0.000         0.000         1.810
 output     2         728.160         0.000         0.000       728.160
 input      1          37.820        -8.167        -1.535        28.118
 input      2          28.960        -6.254         0.000        22.706
 input      3        1280.000      -276.421      -393.692       609.887
 LISTING OF PEERS:
  peer   lambda weight
    6      0.007
   21      0.610
   30      0.383
 
 
Results for firm:    28
Technical efficiency = 0.743
Scale efficiency     = 0.952  (irs)
 PROJECTION SUMMARY:
  variable           original        radial         slack     projected
                        value      movement      movement         value
 output     1           1.010         0.000         0.077         1.087
 output     2         408.050         0.000         0.000       408.050
 input      1          20.720        -5.325         0.000        15.395
 input      2          18.890        -4.854         0.000        14.036
 input      3         704.000      -180.913       -23.943       499.144
 LISTING OF PEERS:
  peer   lambda weight
   21      0.128
   26      0.529
   22      0.343
 
 
Results for firm:    29
Technical efficiency = 0.979
Scale efficiency     = 0.656  (irs)
 PROJECTION SUMMARY:
  variable           original        radial         slack     projected
                        value      movement      movement         value
 output     1           0.240         0.000         0.080         0.320
 output     2          87.230         0.000         0.000        87.230
 input      1           5.210        -0.112         0.000         5.098
 input      2           4.290        -0.092        -0.559         3.639
 input      3         212.000        -4.553         0.000       207.447
 LISTING OF PEERS:
  peer   lambda weight
   30      0.528
   26      0.457
   21      0.015
 
 
Results for firm:    30
Technical efficiency = 1.000
Scale efficiency     = 0.818  (irs)
 PROJECTION SUMMARY:
  variable           original        radial         slack     projected
                        value      movement      movement         value
 output     1           0.410         0.000         0.000         0.410
 output     2         107.490         0.000         0.000       107.490
 input      1           6.180         0.000         0.000         6.180
 input      2           4.180         0.000         0.000         4.180
 input      3         211.000         0.000         0.000       211.000
 LISTING OF PEERS:
  peer   lambda weight
   30      1.000
 
 
Results for firm:    31
Technical efficiency = 0.818
Scale efficiency     = 0.953  (irs)
 PROJECTION SUMMARY:
  variable           original        radial         slack     projected
                        value      movement      movement         value
 output     1           0.960         0.000         0.170         1.130
 output     2         442.780         0.000         0.000       442.780
 input      1          20.810        -3.788         0.000        17.022
 input      2          17.960        -3.270         0.000        14.690
 input      3         929.000      -169.124      -278.480       481.396
 LISTING OF PEERS:
  peer   lambda weight
   26      0.554
   22      0.183
   21      0.263
