# Supplementary material for: Research on the spatial–temporal evolution of healthcare resource allocation efficiency in China
Source: Front Public Health. 2026 Jan 15;13:1729223. doi: 10.3389/fpubh.2025.1729223 (PMC12852340; doi:10.3389/fpubh.2025.1729223)
Supplement: Supplementary file 1 [file Data_Sheet_1.ZIP › Data Summary/Data Analysis/2022/Raw data of various indicators for 31 provinces in China in 2022.xlsx]

## Sheet: Raw data of various indicators 
		Output Indicators		Input Indicators
	Region	patient visits（100 million person - times）	hospital discharges（10,000 persons）	Health Technicians（10,000 persons）	institutional beds（10,000 units）	medical facilities（unit）
Eastern Region	Beijing	2.2	336.63	29.55	13.39	662
	Tianjin	1	157.78	12.44	6.85	435
	Hebei	3.87	992.4	58.34	48.57	2423
	Shanghai	2.26	362.88	23.6	16.53	443
	Jiangsu	5.61	1429.52	71.37	56.3	2087
	Zhejiang	6.95	1134.48	61.28	38.17	1519
	Fujian	2.62	566.43	30.8	23.24	719
	Shandong	6.67	1809.88	87.65	69.36	2666
	Guangdong	8.06	1752.58	91.63	60.83	1813
	Hainan	0.5	121.75	8.26	6.12	270
	Liaoning	1.58	601	34.03	32.62	1477
Central Region	Shanxi	1.27	414.92	28.39	22.84	1376
	Anhui	3.7	963.35	47.12	44.4	1338
	Jiangxi	2.33	823.36	31.4	31.45	964
	Henan	6.14	1848.72	80.54	75.22	2470
	Hubei	3.43	1234.41	46.86	45.03	1182
	Hunan	3.44	1457.19	51.92	54.45	1739
	Jilin	0.91	303.22	21.8	17.72	825
	Heilongjiang	0.95	469.13	25.31	26.13	1212
Western Region	Inner Mongolia	0.99	302.47	21.7	16.77	810
	Guangxi	2.63	1113.54	41.52	34.17	850
	Chongqing	1.97	728.16	25.32	25.08	857
	Sichuan	5.49	1877.61	69.82	68.39	2465
	Guizhou	1.92	868.55	32.14	30.97	1456
	Yunnan	3.1	1011.31	39.63	34.12	1400
	Tibet	0.14	29.76	2.64	2	182
	Shaanxi	1.81	728.16	37.82	28.96	1280
	Gansu	1.01	408.05	20.72	18.89	704
	Qinghai	0.24	87.23	5.21	4.29	212
	Ningxia	0.41	107.49	6.18	4.18	211
	Xinjiang	0.96	442.78	20.81	17.96	929

## Sheet: All-numeric version
2.2	336.63	29.55	13.39	662
1	157.78	12.44	6.85	435
3.87	992.4	58.34	48.57	2423
2.26	362.88	23.6	16.53	443
5.61	1429.52	71.37	56.3	2087
6.95	1134.48	61.28	38.17	1519
2.62	566.43	30.8	23.24	719
6.67	1809.88	87.65	69.36	2666
8.06	1752.58	91.63	60.83	1813
0.5	121.75	8.26	6.12	270
1.58	601	34.03	32.62	1477
1.27	414.92	28.39	22.84	1376
3.7	963.35	47.12	44.4	1338
2.33	823.36	31.4	31.45	964
6.14	1848.72	80.54	75.22	2470
3.43	1234.41	46.86	45.03	1182
3.44	1457.19	51.92	54.45	1739
0.91	303.22	21.8	17.72	825
0.95	469.13	25.31	26.13	1212
0.99	302.47	21.7	16.77	810
2.63	1113.54	41.52	34.17	850
1.97	728.16	25.32	25.08	857
5.49	1877.61	69.82	68.39	2465
1.92	868.55	32.14	30.97	1456
3.1	1011.31	39.63	34.12	1400
0.14	29.76	2.64	2	182
1.81	728.16	37.82	28.96	1280
1.01	408.05	20.72	18.89	704
0.24	87.23	5.21	4.29	212
0.41	107.49	6.18	4.18	211
0.96	442.78	20.81	17.96	929
