# Supplementary material for: Research on the spatial–temporal evolution of healthcare resource allocation efficiency in China
Source: Front Public Health. 2026 Jan 15;13:1729223. doi: 10.3389/fpubh.2025.1729223 (PMC12852340; doi:10.3389/fpubh.2025.1729223)
Supplement: Supplementary file 1 [file Data_Sheet_1.ZIP › Data Summary/Data Analysis/2023/2023.out]

 Results from DEAP Version 2.1
 
Instruction file = 123.ins     
Data file          = 2023.dta    
 
 Input orientated DEA
 
 Scale assumption: VRS
 
 Slacks calculated using multi-stage method
 
 
 EFFICIENCY SUMMARY:
 
  firm  crste  vrste  scale
 
    1  1.000  1.000  1.000  - 
    2  0.903  0.993  0.909 irs
    3  0.801  0.801  1.000  - 
    4  1.000  1.000  1.000  - 
    5  0.902  0.910  0.991 drs
    6  1.000  1.000  1.000  - 
    7  0.885  0.885  1.000  - 
    8  0.943  1.000  0.943 drs
    9  1.000  1.000  1.000  - 
   10  0.696  0.936  0.743 irs
   11  0.708  0.711  0.996 irs
   12  0.637  0.646  0.986 irs
   13  0.846  0.853  0.992 drs
   14  0.870  0.870  1.000  - 
   15  0.924  1.000  0.924 drs
   16  1.000  1.000  1.000  - 
   17  0.916  0.923  0.992 drs
   18  0.644  0.659  0.976 irs
   19  0.816  0.826  0.988 irs
   20  0.662  0.672  0.986 irs
   21  1.000  1.000  1.000  - 
   22  1.000  1.000  1.000  - 
   23  0.999  1.000  0.999 drs
   24  0.953  0.957  0.995 drs
   25  0.947  0.953  0.994 drs
   26  0.521  1.000  0.521 irs
   27  0.853  0.855  0.998 drs
   28  0.864  0.889  0.971 irs
   29  0.724  0.969  0.747 irs
   30  0.935  1.000  0.935 irs
   31  1.000  1.000  1.000  - 
 
 mean  0.869  0.913  0.954

Note: crste = technical efficiency from CRS DEA
      vrste = technical efficiency from VRS DEA
      scale = scale efficiency = crste/vrste


Note also that all subsequent tables refer to VRS results
 
 
 SUMMARY OF OUTPUT SLACKS:
 
 firm  output:           1           2
    1                0.000       0.000
    2                0.000       0.000
    3                0.000       0.000
    4                0.000       0.000
    5                0.000       0.000
    6                0.000       0.000
    7                0.000       0.000
    8                0.000       0.000
    9                0.000       0.000
   10                0.000       2.610
   11                0.000       0.000
   12                0.000       0.000
   13                0.000       0.000
   14                0.000       0.000
   15                0.000       0.000
   16                0.000       0.000
   17                0.000       0.000
   18                0.000       0.000
   19                0.139       0.000
   20                0.000       0.000
   21                0.000       0.000
   22                0.000       0.000
   23                0.000       0.000
   24                0.247       0.000
   25                0.000       0.000
   26                0.000       0.000
   27                0.000       0.000
   28                0.312       0.000
   29                0.036       0.000
   30                0.000       0.000
   31                0.000       0.000

 mean                0.024       0.084
 
 
 SUMMARY OF INPUT SLACKS:
 
 firm  input:            1           2           3
    1                0.000       0.000       0.000
    2                0.000       0.000      75.531
    3                0.000       2.966     535.910
    4                0.000       0.000       0.000
    5                0.000       0.000      86.932
    6                0.000       0.000       0.000
    7                0.000       0.000       0.000
    8                0.000       0.000       0.000
    9                0.000       0.000       0.000
   10                1.185       1.101       0.000
   11                0.000       0.266     244.875
   12                0.000       0.000     199.883
   13                0.000       1.637       0.000
   14                0.000       0.661       0.515
   15                0.000       0.000       0.000
   16                0.000       0.000       0.000
   17                0.000       0.021       0.000
   18                0.000       0.000      21.028
   19                0.000       4.082     101.662
   20                0.000       0.000       6.061
   21                0.000       0.000       0.000
   22                0.000       0.000       0.000
   23                0.000       0.000       0.000
   24                0.000       0.000     198.443
   25                0.000       0.000       0.000
   26                0.000       0.000       0.000
   27                1.135       0.000     110.644
   28                0.000       0.000       0.000
   29                0.000       0.041       0.000
   30                0.000       0.000       0.000
   31                0.000       0.000       0.000

 mean                0.075       0.348      51.016
 
 
 SUMMARY OF PEERS:
 
  firm  peers:
    1      1
    2      1   26    6   30
    3     22    6   23
    4      4
    5     23    6    9   21
    6      6
    7      4   21   16    6   22
    8      8
    9      9
   10      4   30
   11     26   31   22
   12     31   22    6   30
   13      6   16   23    4
   14      6   22   23
   15     15
   16     16
   17     16   21   23   22
   18     31   22    6   30
   19     26   31
   20      1   31    6   30
   21     21
   22     22
   23     23
   24     23   31   21
   25     23   31   22    6   21
   26     26
   27     31    6   21
   28     26   22   31   30
   29     21   26   30
   30     30
   31     31
 
 
 SUMMARY OF PEER WEIGHTS:
   (in same order as above)
 
  firm  peer weights:
    1   1.000
    2   0.224 0.530 0.052 0.193
    3   0.409 0.414 0.177
    4   1.000
    5   0.401 0.485 0.016 0.098
    6   1.000
    7   0.703 0.011 0.011 0.078 0.197
    8   1.000
    9   1.000
   10   0.019 0.981
   11   0.050 0.152 0.797
   12   0.446 0.079 0.058 0.417
   13   0.065 0.186 0.233 0.516
   14   0.031 0.904 0.065
   15   1.000
   16   1.000
   17   0.010 0.172 0.478 0.340
   18   0.302 0.106 0.024 0.568
   19   0.072 0.928
   20   0.026 0.363 0.039 0.571
   21   1.000
   22   1.000
   23   1.000
   24   0.197 0.780 0.023
   25   0.204 0.521 0.083 0.112 0.079
   26   1.000
   27   0.625 0.060 0.315
   28   0.256 0.656 0.029 0.060
   29   0.064 0.910 0.027
   30   1.000
   31   1.000
 
 
 PEER COUNT SUMMARY:
   (i.e., no. times each firm is a peer for another)
 
  firm  peer count:
    1       2
    2       0
    3       0
    4       3
    5       0
    6      11
    7       0
    8       0
    9       1
   10       0
   11       0
   12       0
   13       0
   14       0
   15       0
   16       3
   17       0
   18       0
   19       0
   20       0
   21       7
   22       9
   23       7
   24       0
   25       0
   26       5
   27       0
   28       0
   29       0
   30       7
   31       9
 
 
 
 SUMMARY OF OUTPUT TARGETS:
 
 firm  output:           1           2
    1                2.750     444.260
    2                1.190     214.200
    3                5.040    1290.640
    4                2.600     530.750
    5                6.420    1708.940
    6                7.530    1324.190
    7                2.910     672.340
    8                7.820    2335.930
    9                9.060    2020.040
   10                0.550     148.440
   11                1.940     779.290
   12                1.460     523.700
   13                3.890    1164.720
   14                2.560     945.140
   15                6.840    2290.500
   16                3.680    1494.040
   17                4.040    1604.590
   18                1.130     418.100
   19                1.339     671.890
   20                1.180     406.390
   21                2.620    1303.680
   22                2.150     837.450
   23                5.900    2260.020
   24                2.337    1037.260
   25                3.180    1158.150
   26                0.160      35.370
   27                2.170     940.670
   28                1.522     587.210
   29                0.326     119.060
   30                0.510     140.980
   31                1.430     720.930
 
 
 SUMMARY OF INPUT TARGETS:
 
 firm  input:            1           2           3
    1               31.280      13.880     682.000
    2               13.281       7.202     379.428
    3               51.653      39.805    1456.058
    4               24.580      17.500     467.000
    5               67.647      52.676    1890.686
    6               66.260      40.610    1606.000
    7               28.844      21.434     647.182
    8               93.470      73.860    2847.000
    9               97.610      62.860    1875.000
   10                6.915       4.602     224.727
   11               25.425      23.496     847.216
   12               19.268      15.010     693.721
   13               43.493      37.045    1154.926
   14               31.455      28.975     990.280
   15               86.610      77.740    2527.000
   16               49.720      47.610    1245.000
   17               52.605      49.279    1644.549
   18               15.317      12.113     552.632
   19               22.095      18.492     929.988
   20               15.752      11.627     565.566
   21               43.350      36.200     892.000
   22               27.200      25.560     862.000
   23               74.040      70.860    2479.000
   24               33.959      30.188    1278.394
   25               40.516      34.294    1342.605
   26                2.950       2.160     190.000
   27               32.358      26.182     994.100
   28               19.657      18.137     655.229
   29                5.623       4.389     235.567
   30                6.570       4.350     220.000
   31               23.570      19.750     987.000
 
 
 
 FIRM BY FIRM RESULTS:
 
 
Results for firm:     1
Technical efficiency = 1.000
Scale efficiency     = 1.000  (crs)
 PROJECTION SUMMARY:
  variable           original        radial         slack     projected
                        value      movement      movement         value
 output     1           2.750         0.000         0.000         2.750
 output     2         444.260         0.000         0.000       444.260
 input      1          31.280         0.000         0.000        31.280
 input      2          13.880         0.000         0.000        13.880
 input      3         682.000         0.000         0.000       682.000
 LISTING OF PEERS:
  peer   lambda weight
    1      1.000
 
 
Results for firm:     2
Technical efficiency = 0.993
Scale efficiency     = 0.909  (irs)
 PROJECTION SUMMARY:
  variable           original        radial         slack     projected
                        value      movement      movement         value
 output     1           1.190         0.000         0.000         1.190
 output     2         214.200         0.000         0.000       214.200
 input      1          13.370        -0.089         0.000        13.281
 input      2           7.250        -0.048         0.000         7.202
 input      3         458.000        -3.041       -75.531       379.428
 LISTING OF PEERS:
  peer   lambda weight
    1      0.224
   26      0.530
    6      0.052
   30      0.193
 
 
Results for firm:     3
Technical efficiency = 0.801
Scale efficiency     = 1.000  (crs)
 PROJECTION SUMMARY:
  variable           original        radial         slack     projected
                        value      movement      movement         value
 output     1           5.040         0.000         0.000         5.040
 output     2        1290.640         0.000         0.000      1290.640
 input      1          64.490       -12.837         0.000        51.653
 input      2          53.400       -10.629        -2.966        39.805
 input      3        2487.000      -495.031      -535.910      1456.058
 LISTING OF PEERS:
  peer   lambda weight
   22      0.409
    6      0.414
   23      0.177
 
 
Results for firm:     4
Technical efficiency = 1.000
Scale efficiency     = 1.000  (crs)
 PROJECTION SUMMARY:
  variable           original        radial         slack     projected
                        value      movement      movement         value
 output     1           2.600         0.000         0.000         2.600
 output     2         530.750         0.000         0.000       530.750
 input      1          24.580         0.000         0.000        24.580
 input      2          17.500         0.000         0.000        17.500
 input      3         467.000         0.000         0.000       467.000
 LISTING OF PEERS:
  peer   lambda weight
    4      1.000
 
 
Results for firm:     5
Technical efficiency = 0.910
Scale efficiency     = 0.991  (drs)
 PROJECTION SUMMARY:
  variable           original        radial         slack     projected
                        value      movement      movement         value
 output     1           6.420         0.000         0.000         6.420
 output     2        1708.940         0.000         0.000      1708.940
 input      1          74.330        -6.683         0.000        67.647
 input      2          57.880        -5.204         0.000        52.676
 input      3        2173.000      -195.382       -86.932      1890.686
 LISTING OF PEERS:
  peer   lambda weight
   23      0.401
    6      0.485
    9      0.016
   21      0.098
 
 
Results for firm:     6
Technical efficiency = 1.000
Scale efficiency     = 1.000  (crs)
 PROJECTION SUMMARY:
  variable           original        radial         slack     projected
                        value      movement      movement         value
 output     1           7.530         0.000         0.000         7.530
 output     2        1324.190         0.000         0.000      1324.190
 input      1          66.260         0.000         0.000        66.260
 input      2          40.610         0.000         0.000        40.610
 input      3        1606.000         0.000         0.000      1606.000
 LISTING OF PEERS:
  peer   lambda weight
    6      1.000
 
 
Results for firm:     7
Technical efficiency = 0.885
Scale efficiency     = 1.000  (crs)
 PROJECTION SUMMARY:
  variable           original        radial         slack     projected
                        value      movement      movement         value
 output     1           2.910         0.000         0.000         2.910
 output     2         672.340         0.000         0.000       672.340
 input      1          32.580        -3.736         0.000        28.844
 input      2          24.210        -2.776         0.000        21.434
 input      3         731.000       -83.818         0.000       647.182
 LISTING OF PEERS:
  peer   lambda weight
    4      0.703
   21      0.011
   16      0.011
    6      0.078
   22      0.197
 
 
Results for firm:     8
Technical efficiency = 1.000
Scale efficiency     = 0.943  (drs)
 PROJECTION SUMMARY:
  variable           original        radial         slack     projected
                        value      movement      movement         value
 output     1           7.820         0.000         0.000         7.820
 output     2        2335.930         0.000         0.000      2335.930
 input      1          93.470         0.000         0.000        93.470
 input      2          73.860         0.000         0.000        73.860
 input      3        2847.000         0.000         0.000      2847.000
 LISTING OF PEERS:
  peer   lambda weight
    8      1.000
 
 
Results for firm:     9
Technical efficiency = 1.000
Scale efficiency     = 1.000  (crs)
 PROJECTION SUMMARY:
  variable           original        radial         slack     projected
                        value      movement      movement         value
 output     1           9.060         0.000         0.000         9.060
 output     2        2020.040         0.000         0.000      2020.040
 input      1          97.610         0.000         0.000        97.610
 input      2          62.860         0.000         0.000        62.860
 input      3        1875.000         0.000         0.000      1875.000
 LISTING OF PEERS:
  peer   lambda weight
    9      1.000
 
 
Results for firm:    10
Technical efficiency = 0.936
Scale efficiency     = 0.743  (irs)
 PROJECTION SUMMARY:
  variable           original        radial         slack     projected
                        value      movement      movement         value
 output     1           0.550         0.000         0.000         0.550
 output     2         145.830         0.000         2.610       148.440
 input      1           8.650        -0.550        -1.185         6.915
 input      2           6.090        -0.388        -1.101         4.602
 input      3         240.000       -15.273         0.000       224.727
 LISTING OF PEERS:
  peer   lambda weight
    4      0.019
   30      0.981
 
 
Results for firm:    11
Technical efficiency = 0.711
Scale efficiency     = 0.996  (irs)
 PROJECTION SUMMARY:
  variable           original        radial         slack     projected
                        value      movement      movement         value
 output     1           1.940         0.000         0.000         1.940
 output     2         779.290         0.000         0.000       779.290
 input      1          35.760       -10.335         0.000        25.425
 input      2          33.420        -9.658        -0.266        23.496
 input      3        1536.000      -443.908      -244.875       847.216
 LISTING OF PEERS:
  peer   lambda weight
   26      0.050
   31      0.152
   22      0.797
 
 
Results for firm:    12
Technical efficiency = 0.646
Scale efficiency     = 0.986  (irs)
 PROJECTION SUMMARY:
  variable           original        radial         slack     projected
                        value      movement      movement         value
 output     1           1.460         0.000         0.000         1.460
 output     2         523.700         0.000         0.000       523.700
 input      1          29.820       -10.552         0.000        19.268
 input      2          23.230        -8.220         0.000        15.010
 input      3        1383.000      -489.396      -199.883       693.721
 LISTING OF PEERS:
  peer   lambda weight
   31      0.446
   22      0.079
    6      0.058
   30      0.417
 
 
Results for firm:    13
Technical efficiency = 0.853
Scale efficiency     = 0.992  (drs)
 PROJECTION SUMMARY:
  variable           original        radial         slack     projected
                        value      movement      movement         value
 output     1           3.890         0.000         0.000         3.890
 output     2        1164.720         0.000         0.000      1164.720
 input      1          50.990        -7.497         0.000        43.493
 input      2          45.350        -6.668        -1.637        37.045
 input      3        1354.000      -199.074         0.000      1154.926
 LISTING OF PEERS:
  peer   lambda weight
    6      0.065
   16      0.186
   23      0.233
    4      0.516
 
 
Results for firm:    14
Technical efficiency = 0.870
Scale efficiency     = 1.000  (crs)
 PROJECTION SUMMARY:
  variable           original        radial         slack     projected
                        value      movement      movement         value
 output     1           2.560         0.000         0.000         2.560
 output     2         945.140         0.000         0.000       945.140
 input      1          36.160        -4.705         0.000        31.455
 input      2          34.070        -4.433        -0.661        28.975
 input      3        1139.000      -148.205        -0.515       990.280
 LISTING OF PEERS:
  peer   lambda weight
    6      0.031
   22      0.904
   23      0.065
 
 
Results for firm:    15
Technical efficiency = 1.000
Scale efficiency     = 0.924  (drs)
 PROJECTION SUMMARY:
  variable           original        radial         slack     projected
                        value      movement      movement         value
 output     1           6.840         0.000         0.000         6.840
 output     2        2290.500         0.000         0.000      2290.500
 input      1          86.610         0.000         0.000        86.610
 input      2          77.740         0.000         0.000        77.740
 input      3        2527.000         0.000         0.000      2527.000
 LISTING OF PEERS:
  peer   lambda weight
   15      1.000
 
 
Results for firm:    16
Technical efficiency = 1.000
Scale efficiency     = 1.000  (crs)
 PROJECTION SUMMARY:
  variable           original        radial         slack     projected
                        value      movement      movement         value
 output     1           3.680         0.000         0.000         3.680
 output     2        1494.040         0.000         0.000      1494.040
 input      1          49.720         0.000         0.000        49.720
 input      2          47.610         0.000         0.000        47.610
 input      3        1245.000         0.000         0.000      1245.000
 LISTING OF PEERS:
  peer   lambda weight
   16      1.000
 
 
Results for firm:    17
Technical efficiency = 0.923
Scale efficiency     = 0.992  (drs)
 PROJECTION SUMMARY:
  variable           original        radial         slack     projected
                        value      movement      movement         value
 output     1           4.040         0.000         0.000         4.040
 output     2        1604.590         0.000         0.000      1604.590
 input      1          56.970        -4.365         0.000        52.605
 input      2          53.390        -4.090        -0.021        49.279
 input      3        1781.000      -136.451         0.000      1644.549
 LISTING OF PEERS:
  peer   lambda weight
   16      0.010
   21      0.172
   23      0.478
   22      0.340
 
 
Results for firm:    18
Technical efficiency = 0.659
Scale efficiency     = 0.976  (irs)
 PROJECTION SUMMARY:
  variable           original        radial         slack     projected
                        value      movement      movement         value
 output     1           1.130         0.000         0.000         1.130
 output     2         418.100         0.000         0.000       418.100
 input      1          23.230        -7.913         0.000        15.317
 input      2          18.370        -6.257         0.000        12.113
 input      3         870.000      -296.340       -21.028       552.632
 LISTING OF PEERS:
  peer   lambda weight
   31      0.302
   22      0.106
    6      0.024
   30      0.568
 
 
Results for firm:    19
Technical efficiency = 0.826
Scale efficiency     = 0.988  (irs)
 PROJECTION SUMMARY:
  variable           original        radial         slack     projected
                        value      movement      movement         value
 output     1           1.200         0.000         0.139         1.339
 output     2         671.890         0.000         0.000       671.890
 input      1          26.750        -4.655         0.000        22.095
 input      2          27.330        -4.756        -4.082        18.492
 input      3        1249.000      -217.350      -101.662       929.988
 LISTING OF PEERS:
  peer   lambda weight
   26      0.072
   31      0.928
 
 
Results for firm:    20
Technical efficiency = 0.672
Scale efficiency     = 0.986  (irs)
 PROJECTION SUMMARY:
  variable           original        radial         slack     projected
                        value      movement      movement         value
 output     1           1.180         0.000         0.000         1.180
 output     2         406.390         0.000         0.000       406.390
 input      1          23.450        -7.698         0.000        15.752
 input      2          17.310        -5.683         0.000        11.627
 input      3         851.000      -279.373        -6.061       565.566
 LISTING OF PEERS:
  peer   lambda weight
    1      0.026
   31      0.363
    6      0.039
   30      0.571
 
 
Results for firm:    21
Technical efficiency = 1.000
Scale efficiency     = 1.000  (crs)
 PROJECTION SUMMARY:
  variable           original        radial         slack     projected
                        value      movement      movement         value
 output     1           2.620         0.000         0.000         2.620
 output     2        1303.680         0.000         0.000      1303.680
 input      1          43.350         0.000         0.000        43.350
 input      2          36.200         0.000         0.000        36.200
 input      3         892.000         0.000         0.000       892.000
 LISTING OF PEERS:
  peer   lambda weight
   21      1.000
 
 
Results for firm:    22
Technical efficiency = 1.000
Scale efficiency     = 1.000  (crs)
 PROJECTION SUMMARY:
  variable           original        radial         slack     projected
                        value      movement      movement         value
 output     1           2.150         0.000         0.000         2.150
 output     2         837.450         0.000         0.000       837.450
 input      1          27.200         0.000         0.000        27.200
 input      2          25.560         0.000         0.000        25.560
 input      3         862.000         0.000         0.000       862.000
 LISTING OF PEERS:
  peer   lambda weight
   22      1.000
 
 
Results for firm:    23
Technical efficiency = 1.000
Scale efficiency     = 0.999  (drs)
 PROJECTION SUMMARY:
  variable           original        radial         slack     projected
                        value      movement      movement         value
 output     1           5.900         0.000         0.000         5.900
 output     2        2260.020         0.000         0.000      2260.020
 input      1          74.040         0.000         0.000        74.040
 input      2          70.860         0.000         0.000        70.860
 input      3        2479.000         0.000         0.000      2479.000
 LISTING OF PEERS:
  peer   lambda weight
   23      1.000
 
 
Results for firm:    24
Technical efficiency = 0.957
Scale efficiency     = 0.995  (drs)
 PROJECTION SUMMARY:
  variable           original        radial         slack     projected
                        value      movement      movement         value
 output     1           2.090         0.000         0.247         2.337
 output     2        1037.260         0.000         0.000      1037.260
 input      1          35.480        -1.521         0.000        33.959
 input      2          31.540        -1.352         0.000        30.188
 input      3        1543.000       -66.163      -198.443      1278.394
 LISTING OF PEERS:
  peer   lambda weight
   23      0.197
   31      0.780
   21      0.023
 
 
Results for firm:    25
Technical efficiency = 0.953
Scale efficiency     = 0.994  (drs)
 PROJECTION SUMMARY:
  variable           original        radial         slack     projected
                        value      movement      movement         value
 output     1           3.180         0.000         0.000         3.180
 output     2        1158.150         0.000         0.000      1158.150
 input      1          42.520        -2.004         0.000        40.516
 input      2          35.990        -1.696         0.000        34.294
 input      3        1409.000       -66.395         0.000      1342.605
 LISTING OF PEERS:
  peer   lambda weight
   23      0.204
   31      0.521
   22      0.083
    6      0.112
   21      0.079
 
 
Results for firm:    26
Technical efficiency = 1.000
Scale efficiency     = 0.521  (irs)
 PROJECTION SUMMARY:
  variable           original        radial         slack     projected
                        value      movement      movement         value
 output     1           0.160         0.000         0.000         0.160
 output     2          35.370         0.000         0.000        35.370
 input      1           2.950         0.000         0.000         2.950
 input      2           2.160         0.000         0.000         2.160
 input      3         190.000         0.000         0.000       190.000
 LISTING OF PEERS:
  peer   lambda weight
   26      1.000
 
 
Results for firm:    27
Technical efficiency = 0.855
Scale efficiency     = 0.998  (drs)
 PROJECTION SUMMARY:
  variable           original        radial         slack     projected
                        value      movement      movement         value
 output     1           2.170         0.000         0.000         2.170
 output     2         940.670         0.000         0.000       940.670
 input      1          39.170        -5.677        -1.135        32.358
 input      2          30.620        -4.438         0.000        26.182
 input      3        1292.000      -187.256      -110.644       994.100
 LISTING OF PEERS:
  peer   lambda weight
   31      0.625
    6      0.060
   21      0.315
 
 
Results for firm:    28
Technical efficiency = 0.889
Scale efficiency     = 0.971  (irs)
 PROJECTION SUMMARY:
  variable           original        radial         slack     projected
                        value      movement      movement         value
 output     1           1.210         0.000         0.312         1.522
 output     2         587.210         0.000         0.000       587.210
 input      1          22.110        -2.453         0.000        19.657
 input      2          20.400        -2.263         0.000        18.137
 input      3         737.000       -81.771         0.000       655.229
 LISTING OF PEERS:
  peer   lambda weight
   26      0.256
   22      0.656
   31      0.029
   30      0.060
 
 
Results for firm:    29
Technical efficiency = 0.969
Scale efficiency     = 0.747  (irs)
 PROJECTION SUMMARY:
  variable           original        radial         slack     projected
                        value      movement      movement         value
 output     1           0.290         0.000         0.036         0.326
 output     2         119.060         0.000         0.000       119.060
 input      1           5.800        -0.177         0.000         5.623
 input      2           4.570        -0.140        -0.041         4.389
 input      3         243.000        -7.433         0.000       235.567
 LISTING OF PEERS:
  peer   lambda weight
   21      0.064
   26      0.910
   30      0.027
 
 
Results for firm:    30
Technical efficiency = 1.000
Scale efficiency     = 0.935  (irs)
 PROJECTION SUMMARY:
  variable           original        radial         slack     projected
                        value      movement      movement         value
 output     1           0.510         0.000         0.000         0.510
 output     2         140.980         0.000         0.000       140.980
 input      1           6.570         0.000         0.000         6.570
 input      2           4.350         0.000         0.000         4.350
 input      3         220.000         0.000         0.000       220.000
 LISTING OF PEERS:
  peer   lambda weight
   30      1.000
 
 
Results for firm:    31
Technical efficiency = 1.000
Scale efficiency     = 1.000  (crs)
 PROJECTION SUMMARY:
  variable           original        radial         slack     projected
                        value      movement      movement         value
 output     1           1.430         0.000         0.000         1.430
 output     2         720.930         0.000         0.000       720.930
 input      1          23.570         0.000         0.000        23.570
 input      2          19.750         0.000         0.000        19.750
 input      3         987.000         0.000         0.000       987.000
 LISTING OF PEERS:
  peer   lambda weight
   31      1.000
