# Supplementary material for: Research on the spatial–temporal evolution of healthcare resource allocation efficiency in China
Source: Front Public Health. 2026 Jan 15;13:1729223. doi: 10.3389/fpubh.2025.1729223 (PMC12852340; doi:10.3389/fpubh.2025.1729223)
Supplement: Supplementary file 1 [file Data_Sheet_1.ZIP › Data Summary/Data Analysis/Summary of Data Analysis Results.xlsx]

## Sheet: Sheet1
Analysis Results of 2014 Data					Analysis Results of 2015 Data					Analysis Results of 2016 Data					Analysis Results of 2017 Data					Analysis Results of 2018 Data
Region	vrste	scale	crste		Region	vrste	scale	crste		Region	vrste	scale	crste		Region	vrste	scale	crste		Region	vrste	scale	crste
Beijing	0.921	0.991	0.912		Beijing	0.941	0.989	0.93		Beijing	0.996	0.993	0.989		Beijing	0.955	0.989	0.944		Beijing	0.988	0.99	0.979
Tianjin	0.946	0.947	0.896		Tianjin	0.955	0.931	0.889		Tianjin	0.975	0.934	0.91		Tianjin	0.963	0.93	0.895		Tianjin	0.98	0.924	0.906
Hebei	0.971	0.985	0.956		Hebei	0.97	0.971	0.942		Hebei	0.998	0.975	0.973		Hebei	0.94	0.979	0.921		Hebei	0.903	0.977	0.882
Shanghai	1	1	1		Shanghai	1	1	1		Shanghai	1	1	1		Shanghai	1	1	1		Shanghai	1	1	1
Jiangsu	0.925	0.979	0.905		Jiangsu	0.949	0.963	0.913		Jiangsu	0.941	0.962	0.905		Jiangsu	0.961	0.96	0.922		Jiangsu	0.931	0.966	0.899
Zhejiang	1	1	1		Zhejiang	1	0.981	0.981		Zhejiang	1	0.999	0.999		Zhejiang	1	1	1		Zhejiang	1	1	1
Fujian	0.89	0.99	0.881		Fujian	0.881	0.991	0.873		Fujian	0.899	0.991	0.891		Fujian	0.894	0.993	0.888		Fujian	0.893	0.996	0.889
Shandong	1	0.86	0.86		Shandong	1	0.86	0.86		Shandong	1	0.9	0.9		Shandong	1	0.903	0.903		Shandong	0.946	0.939	0.888
Guangdong	1	1	1		Guangdong	1	1	1		Guangdong	1	1	1		Guangdong	1	1	1		Guangdong	1	1	1
Hainan	0.907	0.847	0.768		Hainan	0.903	0.848	0.766		Hainan	0.924	0.848	0.784		Hainan	0.942	0.85	0.8		Hainan	0.935	0.839	0.785
Liaoning	0.71	0.997	0.708		Liaoning	0.721	0.998	0.72		Liaoning	0.735	0.999	0.734		Liaoning	0.733	0.998	0.732		Liaoning	0.727	0.997	0.725
Mean(Eastern Region)	0.933636	0.963273	0.898727		Mean(Eastern Region)	0.938182	0.957455	0.897636		Mean(Eastern Region)	0.952	0.964	0.917		Mean(Eastern Region)	0.944	0.964	0.91		Mean(Eastern Region)	0.937	0.966	0.905
Shanxi	0.586	0.981	0.575		Shanxi	0.585	0.98	0.574		Shanxi	0.622	0.981	0.611		Shanxi	0.648	0.981	0.636		Shanxi	0.68	0.973	0.662
Anhui	0.921	0.988	0.91		Anhui	0.927	0.989	0.916		Anhui	0.922	0.992	0.915		Anhui	0.947	0.988	0.936		Anhui	0.943	0.991	0.934
Jiangxi	1	1	1		Jiangxi	1	1	1		Jiangxi	1	1	1		Jiangxi	1	1	1		Jiangxi	1	1	1
Henan	1	0.948	0.948		Henan	1	0.954	0.954		Henan	1	0.967	0.967		Henan	1	0.959	0.959		Henan	1	0.966	0.966
Hubei	1	0.979	0.979		Hubei	1	0.952	0.952		Hubei	1	0.969	0.969		Hubei	1	0.988	0.988		Hubei	1	1	1
Hunan	1	1	1		Hunan	1	1	1		Hunan	1	1	1		Hunan	1	1	1		Hunan	1	1	1
Jilin	0.663	0.982	0.651		Jilin	0.669	0.976	0.653		Jilin	0.694	0.974	0.676		Jilin	0.72	0.973	0.701		Jilin	0.712	0.969	0.69
Heilongjiang	0.662	0.987	0.654		Heilongjiang	0.699	0.991	0.693		Heilongjiang	0.748	0.991	0.741		Heilongjiang	0.743	0.993	0.738		Heilongjiang	0.739	0.973	0.719
Mean(Central Region)	0.854	0.983125	0.839625		Mean(Central Region)	0.86	0.98025	0.84275		Mean(Central Region)	0.873	0.984	0.86		Mean(Central Region)	0.882	0.985	0.87		Mean(Central Region)	0.884	0.984	0.871
Inner Mongolia	0.626	0.97	0.608		Inner Mongolia	0.625	0.969	0.605		Inner Mongolia	0.661	0.97	0.641		Inner Mongolia	0.682	0.964	0.657		Inner Mongolia	0.704	0.961	0.676
Guangxi	1	1	1		Guangxi	1	1	1		Guangxi	1	1	1		Guangxi	1	1	1		Guangxi	1	1	1
Chongqing	1	1	1		Chongqing	1	1	1		Chongqing	1	1	1		Chongqing	1	1	1		Chongqing	0.973	0.988	0.962
Sichuan	1	0.955	0.955		Sichuan	1	0.97	0.97		Sichuan	1	0.985	0.985		Sichuan	1	0.99	0.99		Sichuan	1	0.986	0.986
Guizhou	1	1	1		Guizhou	0.953	0.999	0.952		Guizhou	0.926	0.997	0.923		Guizhou	0.916	0.999	0.915		Guizhou	0.955	0.998	0.953
Yunnan	1	1	1		Yunnan	0.994	0.996	0.99		Yunnan	0.997	0.996	0.993		Yunnan	0.938	0.993	0.932		Yunnan	0.962	0.993	0.955
Tibet	1	0.733	0.733		Tibet	1	0.769	0.769		Tibet	1	0.753	0.753		Tibet	1	0.775	0.775		Tibet	1	0.663	0.663
Shaanxi	0.732	0.989	0.725		Shaanxi	0.774	0.992	0.768		Shaanxi	0.792	0.993	0.786		Shaanxi	0.835	0.994	0.83		Shaanxi	0.868	0.994	0.863
Gansu	0.86	0.985	0.847		Gansu	0.89	0.987	0.879		Gansu	0.944	0.987	0.932		Gansu	0.923	0.988	0.912		Gansu	0.938	0.982	0.921
Qinghai	0.901	0.812	0.732		Qinghai	0.913	0.754	0.688		Qinghai	0.909	0.808	0.735		Qinghai	0.875	0.814	0.712		Qinghai	0.899	0.788	0.708
Ningxia	0.913	0.879	0.802		Ningxia	1	0.806	0.806		Ningxia	0.96	0.855	0.821		Ningxia	0.949	0.865	0.821		Ningxia	0.993	0.841	0.836
Xinjiang	0.928	0.986	0.915		Xinjiang	0.954	0.988	0.942		Xinjiang	0.958	0.987	0.946		Xinjiang	0.94	0.985	0.926		Xinjiang	0.905	0.975	0.883
Mean(Western Region)	0.913333	0.942417	0.85975		Mean(Western Region)	0.92525	0.935833	0.864083		Mean(Western Region)	0.929	0.944	0.876		Mean(Western Region)	0.922	0.947	0.873		Mean(Western Region)	0.933	0.931	0.867
Mean(National Level)	0.905226	0.960323	0.868387		Mean(National Level)	0.913	0.954968	0.870484		Mean(National Level)	0.923	0.961	0.886		Mean(National Level)	0.919	0.963	0.885		Mean(National Level)	0.922	0.957	0.882
Analysis Results of 2019 Data					Analysis Results of 2020 Data					Analysis Results of 2021 Data					Analysis Results of 2022 Data					Analysis Results of 2023 Data
Region	vrste	scale	crste		Region	vrste	scale	crste		Region	vrste	scale	crste		Region	vrste	scale	crste		Region	vrste	scale	crste
Beijing	1	1	1		Beijing	0.907	0.944	0.856		Beijing	1	0.96	0.96		Beijing	0.966	0.934	0.902		Beijing	1	1	1
Tianjin	1	0.926	0.926		Tianjin	0.971	0.883	0.857		Tianjin	1	0.875	0.875		Tianjin	0.959	0.836	0.802		Tianjin	0.993	0.909	0.903
Hebei	0.847	0.993	0.841		Hebei	0.829	0.999	0.828		Hebei	0.755	0.988	0.746		Hebei	0.711	0.993	0.706		Hebei	0.801	1	0.801
Shanghai	1	1	1		Shanghai	1	1	1		Shanghai	1	1	1		Shanghai	1	1	1		Shanghai	1	1	1
Jiangsu	0.907	0.982	0.891		Jiangsu	0.905	0.982	0.889		Jiangsu	0.883	0.969	0.856		Jiangsu	0.875	0.972	0.85		Jiangsu	0.91	0.991	0.902
Zhejiang	1	1	1		Zhejiang	1	1	1		Zhejiang	1	1	1		Zhejiang	1	1	1		Zhejiang	1	1	1
Fujian	0.883	0.997	0.88		Fujian	0.906	0.99	0.898		Fujian	0.862	0.998	0.861		Fujian	0.916	0.953	0.873		Fujian	0.885	1	0.885
Shandong	0.903	0.945	0.853		Shandong	0.925	0.944	0.873		Shandong	0.958	0.912	0.874		Shandong	0.927	0.928	0.861		Shandong	1	0.943	0.943
Guangdong	1	1	1		Guangdong	1	0.979	0.979		Guangdong	1	0.976	0.976		Guangdong	1	1	1		Guangdong	1	1	1
Hainan	0.879	0.85	0.747		Hainan	0.824	0.88	0.725		Hainan	0.849	0.8	0.679		Hainan	0.844	0.773	0.652		Hainan	0.936	0.743	0.696
Liaoning	0.715	0.985	0.704		Liaoning	0.664	0.988	0.656		Liaoning	0.63	0.992	0.625		Liaoning	0.631	0.986	0.622		Liaoning	0.711	0.996	0.708
Mean(Eastern Region)	0.921	0.971	0.895		Mean(Eastern Region)	0.903	0.963	0.869		Mean(Eastern Region)	0.903	0.952	0.859		Mean(Eastern Region)	0.894	0.943	0.843		Mean(Eastern Region)	0.931	0.962	0.894
Shanxi	0.646	0.973	0.629		Shanxi	0.632	0.976	0.617		Shanxi	0.619	0.967	0.598		Shanxi	0.606	0.956	0.579		Shanxi	0.646	0.986	0.637
Anhui	0.93	1	0.929		Anhui	0.939	0.994	0.934		Anhui	0.884	0.985	0.871		Anhui	0.856	0.996	0.852		Anhui	0.853	0.992	0.846
Jiangxi	1	1	1		Jiangxi	1	1	1		Jiangxi	0.986	0.994	0.98		Jiangxi	0.952	0.999	0.951		Jiangxi	0.87	1	0.87
Henan	1	0.979	0.979		Henan	1	0.981	0.981		Henan	1	0.931	0.931		Henan	1	0.884	0.884		Henan	1	0.924	0.924
Hubei	1	1	1		Hubei	0.929	0.986	0.916		Hubei	1	0.983	0.983		Hubei	1	0.994	0.994		Hubei	1	1	1
Hunan	0.976	0.989	0.965		Hunan	1	1	1		Hunan	1	1	1		Hunan	1	0.978	0.978		Hunan	0.923	0.992	0.916
Jilin	0.706	0.962	0.679		Jilin	0.596	0.96	0.572		Jilin	0.647	0.951	0.615		Jilin	0.587	0.93	0.546		Jilin	0.659	0.976	0.644
Heilongjiang	0.768	0.987	0.758		Heilongjiang	0.543	0.954	0.518		Heilongjiang	0.623	0.957	0.596		Heilongjiang	0.668	0.965	0.645		Heilongjiang	0.826	0.988	0.816
Mean(Central Region)	0.878	0.986	0.867		Mean(Central Region)	0.83	0.981	0.817		Mean(Central Region)	0.845	0.971	0.822		Mean(Central Region)	0.834	0.963	0.804		Mean(Central Region)	0.847	0.982	0.832
Inner Mongolia	0.651	0.957	0.623		Inner Mongolia	0.622	0.959	0.596		Inner Mongolia	0.624	0.944	0.589		Inner Mongolia	0.615	0.929	0.572		Inner Mongolia	0.672	0.986	0.662
Guangxi	1	1	1		Guangxi	1	1	1		Guangxi	1	1	1		Guangxi	1	1	1		Guangxi	1	1	1
Chongqing	1	1	1		Chongqing	1	1	1		Chongqing	1	1	1		Chongqing	1	1	1		Chongqing	1	1	1
Sichuan	1	1	1		Sichuan	1	1	1		Sichuan	1	0.974	0.974		Sichuan	1	0.968	0.968		Sichuan	1	0.999	0.999
Guizhou	0.97	0.996	0.967		Guizhou	0.954	0.989	0.944		Guizhou	0.93	0.995	0.925		Guizhou	0.958	0.991	0.95		Guizhou	0.957	0.995	0.953
Yunnan	0.943	0.999	0.942		Yunnan	0.993	0.999	0.992		Yunnan	0.975	0.99	0.965		Yunnan	0.986	0.992	0.979		Yunnan	0.953	0.994	0.947
Tibet	1	0.603	0.603		Tibet	1	0.697	0.697		Tibet	1	0.579	0.579		Tibet	1	0.519	0.519		Tibet	1	0.521	0.521
Shaanxi	0.824	0.993	0.818		Shaanxi	0.756	0.988	0.747		Shaanxi	0.781	0.989	0.772		Shaanxi	0.784	0.987	0.774		Shaanxi	0.855	0.998	0.853
Gansu	0.893	0.977	0.872		Gansu	0.871	0.978	0.851		Gansu	0.802	0.966	0.774		Gansu	0.743	0.952	0.707		Gansu	0.889	0.971	0.864
Qinghai	0.915	0.77	0.705		Qinghai	0.986	0.774	0.763		Qinghai	0.973	0.732	0.712		Qinghai	0.979	0.656	0.642		Qinghai	0.969	0.747	0.724
Ningxia	1	0.843	0.843		Ningxia	1	0.841	0.841		Ningxia	1	0.825	0.825		Ningxia	1	0.818	0.818		Ningxia	1	0.935	0.935
Xinjiang	0.971	0.982	0.954		Xinjiang	0.843	0.974	0.821		Xinjiang	0.826	0.969	0.8		Xinjiang	0.818	0.953	0.78		Xinjiang	1	1	1
Mean(Western Region)	0.931	0.927	0.861		Mean(Western Region)	0.919	0.933	0.854		Mean(Western Region)	0.909	0.914	0.826		Mean(Western Region)	0.907	0.897	0.809		Mean(Western Region)	0.941	0.929	0.872
Mean(National Level)	0.914	0.958	0.874		Mean(National Level)	0.89	0.956	0.85		Mean(National Level)	0.891	0.942	0.837		Mean(National Level)	0.883	0.93	0.82		Mean(National Level)	0.913	0.954	0.869
Note:The above data is compiled from the analysis results named ".out" in different folders under this directory path.
