# Supplementary material for: Research on the spatial–temporal evolution of healthcare resource allocation efficiency in China
Source: Front Public Health. 2026 Jan 15;13:1729223. doi: 10.3389/fpubh.2025.1729223 (PMC12852340; doi:10.3389/fpubh.2025.1729223)
Supplement: Supplementary file 1 [file Data_Sheet_1.ZIP › Data Summary/Data Analysis/Supplementary Notes.txt]

Note: The software used for this research requires working with different file types.

".DTA" contains the data used for analysis, sourced from the XLSX worksheets within their respective folders.

"123.ins" configures the software parameters.

".out" stores the output analysis results.

All three file types mentioned above can be viewed using a basic text editor. If you need to replicate the analysis results through the software, please feel free to contact the author. Thank you.
