# Supplementary material for: Research on the spatial–temporal evolution of healthcare resource allocation efficiency in China
Source: Front Public Health. 2026 Jan 15;13:1729223. doi: 10.3389/fpubh.2025.1729223 (PMC12852340; doi:10.3389/fpubh.2025.1729223)
Supplement: Supplementary file 1 [file Data_Sheet_1.ZIP › Data Summary/Figure1/Comprehensive Technical Efficiency Line Chart.xlsx]

## Sheet: Sheet1
crste:Comprehensive Technical Efficiency
Year	East China	Central China	Western China	Nationwide
2014	0.899	0.84	0.86	0.868
2015	0.898	0.843	0.864	0.87
2016	0.917	0.86	0.876	0.886
2017	0.91	0.87	0.873	0.885
2018	0.905	0.871	0.867	0.882
2019	0.895	0.867	0.861	0.874
2020	0.869	0.817	0.854	0.85
2021	0.859	0.822	0.826	0.837
2022	0.843	0.804	0.809	0.82
2023	0.894	0.832	0.872	0.869
Note: The compiled data above is sourced from the crste column of the file named "Secondary Extraction of Analytical Data.xsls".
