# Supplementary material for: Research on the spatial–temporal evolution of healthcare resource allocation efficiency in China
Source: Front Public Health. 2026 Jan 15;13:1729223. doi: 10.3389/fpubh.2025.1729223 (PMC12852340; doi:10.3389/fpubh.2025.1729223)
Supplement: Supplementary file 1 [file Data_Sheet_1.ZIP › Data Summary/Figure1/Secondary Extraction of Analytical Data.xlsx]

## Sheet: Sheet1
Year	Region	vrste	scale	crste
2014	Mean(Eastern Region)	0.933636	0.963273	0.898727
	Mean(Central Region)	0.854	0.983125	0.839625		Note: The data compiled above is sourced from the XSLS file named "Summary of Data Analysis Results."
	Mean(Western Region)	0.913333	0.942417	0.85975
	Mean(National Level)	0.905226	0.960323	0.868387
2015	Mean(Eastern Region)	0.938182	0.957455	0.897636
	Mean(Central Region)	0.86	0.98025	0.84275
	Mean(Western Region)	0.92525	0.935833	0.864083
	Mean(National Level)	0.913	0.954968	0.870484
2016	Mean(Eastern Region)	0.952	0.964	0.917
	Mean(Central Region)	0.873	0.984	0.86
	Mean(Western Region)	0.929	0.944	0.876
	Mean(National Level)	0.923	0.961	0.886
2017	Mean(Eastern Region)	0.944	0.964	0.91
	Mean(Central Region)	0.882	0.985	0.87
	Mean(Western Region)	0.922	0.947	0.873
	Mean(National Level)	0.919	0.963	0.885
2018	Mean(Eastern Region)	0.937	0.966	0.905
	Mean(Central Region)	0.884	0.984	0.871
	Mean(Western Region)	0.933	0.931	0.867
	Mean(National Level)	0.922	0.957	0.882
2019	Mean(Eastern Region)	0.921	0.971	0.895
	Mean(Central Region)	0.878	0.986	0.867
	Mean(Western Region)	0.931	0.927	0.861
	Mean(National Level)	0.914	0.958	0.874
2020	Mean(Eastern Region)	0.903	0.963	0.869
	Mean(Central Region)	0.83	0.981	0.817
	Mean(Western Region)	0.919	0.933	0.854
	Mean(National Level)	0.89	0.956	0.85
2021	Mean(Eastern Region)	0.903	0.952	0.859
	Mean(Central Region)	0.845	0.971	0.822
	Mean(Western Region)	0.909	0.914	0.826
	Mean(National Level)	0.891	0.942	0.837
2022	Mean(Eastern Region)	0.894	0.943	0.843
	Mean(Central Region)	0.834	0.963	0.804
	Mean(Western Region)	0.907	0.897	0.809
	Mean(National Level)	0.883	0.93	0.82
2023	Mean(Eastern Region)	0.931	0.962	0.894
	Mean(Central Region)	0.847	0.982	0.832
	Mean(Western Region)	0.941	0.929	0.872
	Mean(National Level)	0.913	0.954	0.869
