# Supplementary material for: Research on the spatial–temporal evolution of healthcare resource allocation efficiency in China
Source: Front Public Health. 2026 Jan 15;13:1729223. doi: 10.3389/fpubh.2025.1729223 (PMC12852340; doi:10.3389/fpubh.2025.1729223)
Supplement: Supplementary file 1 [file Data_Sheet_1.ZIP › Data Summary/Figure2/Scale Efficiency Line Chart.xlsx]

## Sheet: Sheet1
scale:Scale Efficiency
Year	East China	Central China	Western China	Nationwide
2014	0.963	0.983	0.942	0.96
2015	0.957	0.98	0.936	0.955
2016	0.964	0.984	0.944	0.961
2017	0.964	0.985	0.947	0.963
2018	0.966	0.984	0.931	0.957
2019	0.971	0.986	0.927	0.958
2020	0.963	0.981	0.933	0.956
2021	0.952	0.971	0.914	0.942
2022	0.943	0.963	0.897	0.93
2023	0.962	0.982	0.929	0.954
Note: The compiled data above is sourced from the scale column of the file named "Secondary Extraction of Analytical Data.xsls".
