# Supplementary material for: Research on the spatial–temporal evolution of healthcare resource allocation efficiency in China
Source: Front Public Health. 2026 Jan 15;13:1729223. doi: 10.3389/fpubh.2025.1729223 (PMC12852340; doi:10.3389/fpubh.2025.1729223)
Supplement: Supplementary file 1 [file Data_Sheet_1.ZIP › Data Summary/Figure3/Pure Technical Efficiency Line Chart.xlsx]

## Sheet: Sheet1
vrste：Pure Technical Efficiency
Year	East China	Central China	Western China	Nationwide
2014	0.934	0.854	0.913	0.905
2015	0.938	0.86	0.925	0.913
2016	0.952	0.873	0.929	0.923
2017	0.944	0.882	0.922	0.919
2018	0.937	0.884	0.933	0.922
2019	0.921	0.878	0.931	0.914
2020	0.903	0.83	0.919	0.89
2021	0.903	0.845	0.909	0.891
2022	0.894	0.834	0.907	0.883
2023	0.931	0.847	0.941	0.913
Note: The compiled data above is sourced from the vrste column of the file named "Secondary Extraction of Analytical Data.xsls".
