# Supplementary material for: Research on the spatial–temporal evolution of healthcare resource allocation efficiency in China
Source: Front Public Health. 2026 Jan 15;13:1729223. doi: 10.3389/fpubh.2025.1729223 (PMC12852340; doi:10.3389/fpubh.2025.1729223)
Supplement: Supplementary file 1 [file Data_Sheet_1.ZIP › Data Summary/Figure4/Total Factor Productivity (TFP) Line Chart, 2014-2023.xlsx]

## Sheet: Sheet1
Table 5 Changes in Total Factor Productivity Index of Healthcare Resources (2014-2023)
年份	Technical Efficiency	Technological Progress	Pure Technical Efficiency	Scale Efficiency	Total Factor Productivity
2014—2015	1.003	0.964	1.009	0.994	0.967
2015—2016	1.02	0.988	1.013	1.007	1.007
2016—2017	1	0.994	0.998	1.002	0.994
2017—2018	0.996	0.983	1.003	0.992	0.979
2018—2019	0.989	0.993	0.99	0.999	0.983
2019—2020	0.968	0.855	0.968	1	0.827
2020—2021	0.984	1.043	1.001	0.982	1.026
2021—2022	0.976	0.971	0.991	0.985	0.948
2022—2023	1.068	1.082	1.04	1.027	1.156
