# Supplementary material for: Research on the spatial–temporal evolution of healthcare resource allocation efficiency in China
Source: Front Public Health. 2026 Jan 15;13:1729223. doi: 10.3389/fpubh.2025.1729223 (PMC12852340; doi:10.3389/fpubh.2025.1729223)
Supplement: Supplementary file 1 [file Data_Sheet_1.ZIP › Data Summary/Figure5/malmquist index(2014-2023).xlsx]

## Sheet: Malmquist Index R(2014 -> 2015)
Malmquist Index Results(2014 -> 2015)
DMU	Effch（EC）	Techch(TC)	Pech(PEC)	Sech(SEC)	Tfpch（TFP）
Shanghai	1	0.9998	1	1	0.9998
Yunnan	0.9896	0.9569	0.9939	0.9956	0.9469
Inner Mongolia	0.996	0.9525	0.9976	0.9984	0.9486
Beijing	1.019	0.9835	1.0216	0.9975	1.0023
Jilin	1.0023	0.9603	1.0083	0.994	0.9625
Sichuan	1.0154	0.9643	1	1.0154	0.9792
Tianjin	0.9928	0.9857	1.0095	0.9835	0.9786
Ningxia	1.0049	0.9549	1.0952	0.9176	0.9596
Anhui	1.0072	0.9616	1.0065	1.0007	0.9685
Shandong	0.9994	0.9658	1	0.9994	0.9653
Shanxi	0.9976	0.9542	0.9988	0.9988	0.9519
Guangdong	1	0.9549	1	1	0.9549
Guangxi	1	0.9303	1	1	0.9303
Xinjiang	1.0303	0.9622	1.0282	1.002	0.9913
Jiangsu	1.0089	0.9766	1.0263	0.983	0.9853
Jiangxi	1	0.9702	1	1	0.9702
Hebei	0.9849	0.9726	0.9992	0.9857	0.9579
Henan	1.0056	0.969	1	1.0056	0.9744
Zhejiang	0.9807	0.967	1	0.9807	0.9483
Hainan	0.9969	0.9486	0.9951	1.0019	0.9457
Hubei	0.9723	0.9613	1	0.9723	0.9347
Hunan	1	0.9674	1	1	0.9674
Gansu	1.0371	0.9664	1.0347	1.0023	1.0022
Fujian	0.9918	0.9572	0.9907	1.0011	0.9493
Tibet	1.0484	0.9814	1	1.0484	1.029
Guizhou	0.9518	0.9496	0.953	0.9988	0.9038
Liaoning	1.0175	0.9668	1.0165	1.001	0.9837
Chongqing	1	0.9869	1	1	0.9869
Shaanxi	1.0595	0.9395	1.0569	1.0025	0.9954
Qinghai	0.9405	0.9663	1.0132	0.9283	0.9088
Heilongjiang	1.0601	0.9617	1.0555	1.0043	1.0194
Mean	1.00356	0.964368	1.0097	0.994155	0.96781

## Sheet: Malmquist Index R(2015 -> 2016)
Malmquist Index Results(2015 -> 2016)
DMU	Effch（EC）	Techch(TC)	Pech(PEC)	Sech(SEC)	Tfpch（TFP）
Shanghai	1	0.9798	1	1	0.9798
Yunnan	1.0037	0.9887	1.0035	1.0002	0.9924
Inner Mongolia	1.0584	0.983	1.0575	1.0009	1.0404
Beijing	1.0639	0.9604	1.0592	1.0044	1.0217
Jilin	1.0353	0.9863	1.0374	0.998	1.021
Sichuan	1.0155	0.99	1	1.0155	1.0054
Tianjin	1.0231	0.9623	1.0207	1.0024	0.9846
Ningxia	1.0179	0.9848	0.9599	1.0604	1.0024
Anhui	0.9985	0.9887	0.9952	1.0032	0.9872
Shandong	1.0465	0.9873	1	1.0465	1.0332
Shanxi	1.0644	0.9839	1.0632	1.0011	1.0472
Guangdong	1	0.9901	1	1	0.9901
Guangxi	1	0.9923	1	1	0.9923
Xinjiang	1.0041	0.9917	1.0048	0.9993	0.9957
Jiangsu	0.9911	0.9878	0.9917	0.9995	0.979
Jiangxi	1	0.9934	1	1	0.9934
Hebei	1.0329	0.9879	1.0289	1.0039	1.0204
Henan	1.0137	0.9882	1	1.0137	1.0018
Zhejiang	1.0189	0.9878	1	1.0189	1.0065
Hainan	1.0233	0.9904	1.024	0.9993	1.0135
Hubei	1.0177	0.9886	1	1.0177	1.0061
Hunan	1	1.0114	1	1	1.0114
Gansu	1.0606	0.9884	1.06	1.0006	1.0483
Fujian	1.0201	0.986	1.0198	1.0003	1.0058
Tibet	0.9786	0.9875	1	0.9786	0.9664
Guizhou	0.9694	0.9946	0.9714	0.9979	0.9642
Liaoning	1.0192	0.9907	1.0188	1.0004	1.0098
Chongqing	1	0.9884	1	1	0.9884
Shaanxi	1.0241	0.9873	1.0231	1.001	1.0111
Qinghai	1.0671	0.9921	0.9953	1.0722	1.0586
Heilongjiang	1.069	0.9946	1.0694	0.9996	1.0632
Mean	1.02055	0.987561	1.01303	1.0076	1.00778

## Sheet: Malmquist Index R(2016 -> 2017)
Malmquist Index Results(2016 -> 2017)
DMU	Effch（EC）	Techch(TC)	Pech(PEC)	Sech(SEC)	Tfpch（TFP）
Shanghai	1	0.9928	1	1	0.9928
Yunnan	0.9379	0.9988	0.9406	0.9971	0.9368
Inner Mongolia	1.0254	0.9821	1.0313	0.9943	1.007
Beijing	0.9544	0.9927	0.9586	0.9957	0.9474
Jilin	1.037	0.9861	1.0374	0.9996	1.0225
Sichuan	1.0052	1.0084	1	1.0052	1.0136
Tianjin	0.984	0.9858	0.9882	0.9957	0.97
Ningxia	0.9996	0.9829	0.9887	1.0111	0.9825
Anhui	1.023	1.0003	1.0268	0.9963	1.0233
Shandong	1.0038	0.9856	1	1.0038	0.9893
Shanxi	1.0419	0.981	1.0415	1.0004	1.0222
Guangdong	1	0.9888	1	1	0.9888
Guangxi	1	0.9711	1	1	0.9711
Xinjiang	0.9787	1.0015	0.9812	0.9975	0.9802
Jiangsu	1.0189	0.9945	1.021	0.9979	1.0132
Jiangxi	1	1.0036	1	1	1.0036
Hebei	0.9463	0.9969	0.9419	1.0047	0.9434
Henan	0.9916	0.9975	1	0.9916	0.9891
Zhejiang	1.0003	0.9984	1	1.0003	0.9987
Hainan	1.0211	0.9846	1.0187	1.0024	1.0054
Hubei	1.0196	0.9909	1	1.0196	1.0104
Hunan	1	0.9973	1	1	0.9973
Gansu	0.9785	0.9982	0.9777	1.0008	0.9767
Fujian	0.9971	0.9859	0.9951	1.002	0.983
Tibet	1.0293	0.995	1	1.0293	1.0241
Guizhou	0.9914	1.0136	0.9892	1.0022	1.005
Liaoning	0.9975	1.006	0.9979	0.9997	1.0035
Chongqing	1	1.0137	1	1	1.0137
Shaanxi	1.0552	0.9761	1.0544	1.0007	1.03
Qinghai	0.9698	0.9979	0.9632	1.0069	0.9678
Heilongjiang	0.9957	1.0143	0.9933	1.0024	1.01
Mean	1.0001	0.994268	0.998281	1.00185	0.994271

## Sheet: Malmquist Index R(2017 -> 2018)
Malmquist Index Results(2017 -> 2018)
DMU	Effch（EC）	Techch(TC)	Pech(PEC)	Sech(SEC)	Tfpch（TFP）
Shanghai	1	1.0121	1	1	1.0121
Yunnan	1.0254	0.9764	1.0249	1.0004	1.0011
Inner Mongolia	1.0294	0.9742	1.0329	0.9966	1.0029
Beijing	1.0368	0.9884	1.035	1.0018	1.0247
Jilin	0.9845	0.975	0.9891	0.9954	0.9598
Sichuan	0.9952	0.9751	1	0.9952	0.9705
Tianjin	1.0119	0.9829	1.0176	0.9944	0.9946
Ningxia	1.0185	0.9746	1.0467	0.9731	0.9927
Anhui	0.9985	0.9759	0.9953	1.0032	0.9744
Shandong	0.9827	0.98	0.9457	1.0391	0.963
Shanxi	1.0405	0.9772	1.0494	0.9915	1.0168
Guangdong	1	0.9849	1	1	0.9849
Guangxi	1	0.9743	1	1	0.9743
Xinjiang	0.9531	0.9912	0.9628	0.9899	0.9448
Jiangsu	0.9745	0.9865	0.9689	1.0058	0.9613
Jiangxi	1	0.9866	1	1	0.9866
Hebei	0.9584	0.9794	0.9613	0.997	0.9387
Henan	1.0076	0.9775	1	1.0076	0.985
Zhejiang	1.0004	1.0068	1	1.0004	1.0072
Hainan	0.9807	0.9821	0.9933	0.9873	0.9632
Hubei	1.012	0.9867	1	1.012	0.9985
Hunan	1	0.9926	1	1	0.9926
Gansu	1.0101	0.976	1.0169	0.9933	0.9859
Fujian	1.0012	0.9824	0.9983	1.003	0.9836
Tibet	0.8563	0.9844	1	0.8563	0.8429
Guizhou	1.0414	0.9924	1.0427	0.9988	1.0335
Liaoning	0.9895	0.975	0.9907	0.9988	0.9648
Chongqing	0.9618	0.9839	0.9735	0.988	0.9463
Shaanxi	1.0397	0.9757	1.0389	1.0007	1.0144
Qinghai	0.9942	0.9837	1.0276	0.9676	0.9781
Heilongjiang	0.9753	0.987	0.9957	0.9795	0.9626
Mean	0.996116	0.983255	1.00346	0.992797	0.979413

## Sheet: Malmquist Index R(2018 -> 2019)
Malmquist Index Results(2018 -> 2019)
DMU	Effch（EC）	Techch(TC)	Pech(PEC)	Sech(SEC)	Tfpch（TFP）
Shanghai	1	0.9927	1	1	0.9927
Yunnan	0.9866	0.9833	0.981	1.0057	0.9702
Inner Mongolia	0.9215	1.0123	0.9247	0.9966	0.9328
Beijing	1.0216	1.003	1.0118	1.0098	1.0247
Jilin	0.9844	0.993	0.9916	0.9927	0.9775
Sichuan	1.0147	0.9955	1	1.0147	1.0101
Tianjin	1.022	1.0014	1.0204	1.0015	1.0234
Ningxia	1.0088	1.0184	1.0067	1.002	1.0273
Anhui	0.9944	0.9868	0.9862	1.0083	0.9813
Shandong	0.9614	1.0069	0.9545	1.0072	0.968
Shanxi	0.9495	1.0151	0.9497	0.9998	0.9639
Guangdong	1	1.0058	1	1	1.0058
Guangxi	1	1.0297	1	1	1.0297
Xinjiang	1.0806	0.9543	1.0724	1.0076	1.0312
Jiangsu	0.9912	0.9979	0.9745	1.0171	0.9891
Jiangxi	1	0.9624	1	1	0.9624
Hebei	0.9531	0.9882	0.937	1.0172	0.9419
Henan	1.0132	0.9834	1	1.0132	0.9964
Zhejiang	1	1.024	1	1	1.024
Hainan	0.9518	1.015	0.9394	1.0133	0.9661
Hubei	1	1.0096	1	1	1.0096
Hunan	0.9647	0.9492	0.9756	0.9889	0.9157
Gansu	0.947	0.9678	0.9516	0.9952	0.9165
Fujian	0.9892	1.0137	0.9885	1.0007	1.0028
Tibet	0.9089	0.9993	1	0.9089	0.9083
Guizhou	1.0148	0.9594	1.0163	0.9985	0.9736
Liaoning	0.9718	0.984	0.9838	0.9878	0.9562
Chongqing	1.0397	0.9561	1.0272	1.0122	0.9941
Shaanxi	0.9477	1.034	0.9493	0.9984	0.98
Qinghai	0.9955	1.0096	1.0178	0.9781	1.005
Heilongjiang	1.054	0.9508	1.0391	1.0143	1.0022
Mean	0.989939	0.993632	0.990294	0.999668	0.983306

## Sheet: Malmquist Index R(2019 -> 2020)
Malmquist Index Results(2019 -> 2020)
DMU	Effch（EC）	Techch(TC)	Pech(PEC)	Sech(SEC)	Tfpch（TFP）
Shanghai	1	0.7814	1	1	0.7814
Yunnan	1.0527	0.8576	1.0526	1.0001	0.9028
Inner Mongolia	0.9563	0.8578	0.9551	1.0013	0.8203
Beijing	0.8558	0.8595	0.907	0.9436	0.7356
Jilin	0.8431	0.8585	0.8447	0.9981	0.7237
Sichuan	1	0.8554	1	1	0.8554
Tianjin	0.9256	0.8607	0.9709	0.9534	0.7967
Ningxia	0.9975	0.8734	1	0.9975	0.8713
Anhui	1.0049	0.8467	1.0101	0.9949	0.8509
Shandong	1.0232	0.8503	1.0243	0.9989	0.87
Shanxi	0.9818	0.8618	0.9785	1.0034	0.8461
Guangdong	0.9785	0.836	1	0.9785	0.818
Guangxi	1	0.8767	1	1	0.8767
Xinjiang	0.8606	0.8692	0.8683	0.9911	0.748
Jiangsu	0.9977	0.8455	0.9982	0.9995	0.8435
Jiangxi	1	0.857	1	1	0.857
Hebei	0.9844	0.8468	0.9791	1.0054	0.8336
Henan	1.0023	0.8521	1	1.0023	0.8541
Zhejiang	1	0.8502	1	1	0.8502
Hainan	0.9707	0.8482	0.9374	1.0355	0.8233
Hubei	0.9163	0.8282	0.9291	0.9862	0.7589
Hunan	1.0365	0.8886	1.025	1.0112	0.9211
Gansu	0.9762	0.8589	0.9755	1.0007	0.8384
Fujian	1.0202	0.8391	1.0268	0.9936	0.856
Tibet	1.1557	0.8216	1	1.1557	0.9495
Guizhou	0.9762	0.8741	0.9829	0.9932	0.8533
Liaoning	0.9319	0.8577	0.9291	1.003	0.7993
Chongqing	1	0.8602	1	1	0.8602
Shaanxi	0.9138	0.8851	0.9178	0.9956	0.8088
Qinghai	1.0819	0.8698	1.0771	1.0045	0.941
Heilongjiang	0.6833	0.8732	0.7069	0.9666	0.5966
Mean	0.971842	0.854881	0.970852	1.00045	0.830377

## Sheet: Malmquist Index R(2020 -> 2021)
Malmquist Index Results(2020 -> 2021)
DMU	Effch（EC）	Techch(TC)	Pech(PEC)	Sech(SEC)	Tfpch（TFP）
Shanghai	1	1.113	1	1	1.113
Yunnan	0.9723	1.0413	0.9818	0.9904	1.0125
Inner Mongolia	0.9875	1.035	1.0033	0.9842	1.022
Beijing	1.1222	1.0833	1.1026	1.0178	1.2157
Jilin	1.0747	1.0321	1.0848	0.9906	1.1092
Sichuan	0.9736	1.0315	1	0.9736	1.0043
Tianjin	1.0207	1.0833	1.03	0.991	1.1058
Ningxia	0.9815	1.0322	1	0.9815	1.0131
Anhui	0.9331	1.046	0.9416	0.991	0.976
Shandong	1.0008	1.0471	1.0363	0.9658	1.048
Shanxi	0.9693	1.0323	0.9784	0.9907	1.0006
Guangdong	0.9977	1.0683	1	0.9977	1.0659
Guangxi	1	0.9928	1	1	0.9928
Xinjiang	0.9751	1.0334	0.9799	0.9951	1.0076
Jiangsu	0.963	1.0569	0.9755	0.9872	1.0178
Jiangxi	0.9798	1.0112	0.9858	0.9939	0.9908
Hebei	0.9016	1.0586	0.9115	0.9892	0.9544
Henan	0.9494	1.0427	1	0.9494	0.9899
Zhejiang	1	1.0715	1	1	1.0715
Hainan	0.9363	1.0539	1.0305	0.9086	0.9867
Hubei	1.0723	1.0189	1.0763	0.9963	1.0926
Hunan	1	1.0051	1	1	1.0051
Gansu	0.9093	1.0421	0.9203	0.988	0.9475
Fujian	0.9589	1.0727	0.9515	1.0078	1.0286
Tibet	0.8305	1.0598	1	0.8305	0.8802
Guizhou	0.9798	1.0282	0.9747	1.0052	1.0074
Liaoning	0.9524	1.0458	0.9488	1.0038	0.996
Chongqing	1	1.0507	1	1	1.0507
Shaanxi	1.0328	0.9998	1.0326	1.0002	1.0326
Qinghai	0.9335	1.0181	0.9875	0.9453	0.9504
Heilongjiang	1.1506	1.028	1.1467	1.0034	1.1828
Mean	0.985765	1.04308	1.00259	0.983168	1.02811

## Sheet: Malmquist Index R(2021 -> 2022)
Malmquist Index Results(2021 -> 2022)
DMU	Effch（EC）	Techch(TC)	Pech(PEC)	Sech(SEC)	Tfpch（TFP）
Shanghai	1	0.8107	1	1	0.8107
Yunnan	1.0145	0.9762	1.0119	1.0026	0.9904
Inner Mongolia	0.9712	0.9838	0.9862	0.9847	0.9554
Beijing	0.9396	1.0037	0.9665	0.9722	0.9431
Jilin	0.8879	0.9809	0.9077	0.9781	0.871
Sichuan	0.9944	0.9773	1	0.9944	0.9718
Tianjin	0.9167	1.0037	0.9588	0.9561	0.9201
Ningxia	0.9916	0.9906	1	0.9916	0.9823
Anhui	0.9782	0.9659	0.9677	1.0108	0.9448
Shandong	0.9852	0.9823	0.9678	1.018	0.9677
Shanxi	0.9683	0.9812	0.9799	0.9881	0.9501
Guangdong	1.0243	0.9456	1	1.0243	0.9687
Guangxi	1	0.984	1	1	0.984
Xinjiang	0.9745	0.9759	0.9901	0.9842	0.951
Jiangsu	0.9929	0.9819	0.9903	1.0026	0.975
Jiangxi	0.9702	0.9808	0.9654	1.005	0.9516
Hebei	0.9457	0.9781	0.9406	1.0054	0.925
Henan	0.9493	0.9716	1	0.9493	0.9223
Zhejiang	1	0.9959	1	1	0.9959
Hainan	0.9602	0.9858	0.994	0.966	0.9465
Hubei	1.0118	0.9767	1	1.0118	0.9883
Hunan	0.9777	0.97	1	0.9777	0.9484
Gansu	0.9134	0.9733	0.9269	0.9855	0.889
Fujian	1.0141	0.9479	1.0624	0.9545	0.9613
Tibet	0.8965	0.972	1	0.8965	0.8714
Guizhou	1.0273	0.9678	1.0305	0.9969	0.9942
Liaoning	0.9955	0.9697	1.0017	0.9938	0.9654
Chongqing	1	0.9747	1	1	0.9747
Shaanxi	1.003	0.9772	1.0045	0.9986	0.9802
Qinghai	0.9016	0.9806	1.0053	0.8968	0.8841
Heilongjiang	1.0812	0.9681	1.0726	1.0081	1.0467
Mean	0.976994	0.972061	0.991316	0.9856	0.94939

## Sheet: Malmquist Index R(2022 -> 2023)
Malmquist Index Results(2022 -> 2023)
DMU	Effch（EC）	Techch(TC)	Pech(PEC)	Sech(SEC)	Tfpch（TFP）
Shanghai	1	1.1477	1	1	1.1477
Yunnan	0.9675	1.0859	0.9661	1.0015	1.0506
Inner Mongolia	1.1587	1.0925	1.092	1.0611	1.2659
Beijing	1.1082	1.0855	1.0347	1.0711	1.203
Jilin	1.1786	1.0897	1.1227	1.0498	1.2843
Sichuan	1.0317	1.0604	1	1.0317	1.094
Tianjin	1.1258	1.0625	1.0361	1.0867	1.1962
Ningxia	1.142	1.0976	1	1.142	1.2535
Anhui	0.9931	1.065	0.9969	0.9962	1.0576
Shandong	1.0952	1.0781	1.0783	1.0156	1.1807
Shanxi	1.1	1.091	1.066	1.0319	1.2001
Guangdong	1	1.1053	1	1	1.1053
Guangxi	1	1.0962	1	1	1.0962
Xinjiang	1.2823	1.1261	1.2226	1.0488	1.4439
Jiangsu	1.061	1.067	1.0405	1.0197	1.1321
Jiangxi	0.9149	1.0703	0.914	1.001	0.9792
Hebei	1.1345	1.0378	1.1271	1.0065	1.1774
Henan	1.0447	1.0604	1	1.0447	1.1078
Zhejiang	1	1.0431	1	1	1.0431
Hainan	1.0673	1.0837	1.1099	0.9616	1.1566
Hubei	1.0058	1.0903	1	1.0058	1.0967
Hunan	0.9365	1.0828	0.9234	1.0142	1.014
Gansu	1.2211	1.0983	1.1965	1.0205	1.3412
Fujian	1.0141	1.0816	0.9664	1.0494	1.0968
Tibet	1.0052	1.042	1	1.0052	1.0474
Guizhou	1.0028	1.0973	0.9989	1.0039	1.1004
Liaoning	1.1381	1.0839	1.1264	1.0104	1.2336
Chongqing	1	1.069	1	1	1.069
Shaanxi	1.1024	1.1041	1.0906	1.0108	1.2172
Qinghai	1.1279	1.0972	0.9907	1.1385	1.2376
Heilongjiang	1.2657	1.0706	1.2364	1.0237	1.3551
Mean	1.07178	1.08267	1.0431	1.02749	1.16078
