# Supplementary material for: Research on the spatial–temporal evolution of healthcare resource allocation efficiency in China
Source: Front Public Health. 2026 Jan 15;13:1729223. doi: 10.3389/fpubh.2025.1729223 (PMC12852340; doi:10.3389/fpubh.2025.1729223)
Supplement: Supplementary file 1 [file Data_Sheet_1.ZIP › Data Summary/Figure5/Total Factor Productivity Line Chart.xlsx]

## Sheet: Sheet1
Malmquist index:Total Factor Productivity
Region	2014-2015	2018-2019	2022-2023
Beijing	1.002	1.025	1.203
Tianjin	0.979	1.023	1.196
Hebei	0.958	0.942	1.177
Shanghai	0.952	0.964	1.2
Jiangsu	0.949	0.933	1.266
Zhejiang	0.984	0.956	1.234
Fujian	0.963	0.978	1.284
Shandong	1.019	1.002	1.355
Guangdong	1	0.993	1.148
Hainan	0.985	0.989	1.132
Liaoning	0.948	1.024	1.043
Shanxi	0.969	0.981	1.058
Anhui	0.949	1.003	1.097
Jiangxi	0.97	0.962	0.979
Henan	0.965	0.968	1.181
Hubei	0.974	0.996	1.108
Hunan	0.935	1.01	1.097
Jilin	0.967	0.916	1.014
Heilongjiang	0.955	1.006	1.105
Inner Mongolia	0.93	1.03	1.096
Guangxi	0.946	0.966	1.157
Chongqing	0.987	0.994	1.069
Sichuan	0.979	1.01	1.094
Guizhou	0.904	0.974	1.1
Yunnan	0.947	0.97	1.051
Tibet	1.029	0.908	1.047
Shaanxi	0.995	0.98	1.217
Gansu	1.002	0.917	1.341
Qinghai	0.909	1.005	1.238
Ningxia	0.96	1.027	1.253
Xinjiang	0.991	1.031	1.444
Note: The data compiled above is extracted from the Tfpch（TFP） column corresponding to the respective years in the file named "malmquist index(2014-2023).xsls".
