# Supplementary material for: Research on the spatial–temporal evolution of healthcare resource allocation efficiency in China
Source: Front Public Health. 2026 Jan 15;13:1729223. doi: 10.3389/fpubh.2025.1729223 (PMC12852340; doi:10.3389/fpubh.2025.1729223)
Supplement: Supplementary file 1 [file Data_Sheet_1.ZIP › Data Summary/Robustness Tests/dynamic efficiency analysis test/dynamic efficiency analysis test--Malmquist index CCR model.xlsx]

## Sheet: Sheet1
Region	Before replacing the indicators	After replacing the indicators	rank(Before replacing)	rank(After replacing)
Beijing	1.004	1.004	3	3
Tianjin	0.991	0.991	10	10
Hebei	0.962	0.962	30	30		Spearman（ρ value）
Shanghai	0.974	0.996	26.5	6		0.557316
Jiangsu	0.986	0.993	13.5	8
Zhejiang	0.992	0.985	9	15.5
Fujian	0.983	0.982	18.5	20
Shandong	0.995	1.006	7	1
Guangdong	0.984	0.974	17	26.5
Hainan	0.975	0.986	25	13.5
Liaoning	0.985	0.992	15.5	9
Shanxi	0.996	0.972	6	28
Anhui	0.972	0.983	28	18.5
Jiangxi	0.965	0.965	29	29
Henan	0.978	0.995	23	7
Hubei	0.983	0.978	18.5	23
Hunan	0.974	0.983	26.5	18.5
Jilin	0.982	0.974	20	26.5
Heilongjiang	1.006	0.984	1	17
Inner Mongolia	0.993	0.981	8	21
Guangxi	0.981	0.975	21	25
Chongqing	0.985	0.985	15.5	15.5
Sichuan	0.988	0.988	11.5	11.5
Guizhou	0.979	0.979	22	22
Yunnan	0.977	0.977	24	24
Tibet	0.944	0.944	31	31
Shaanxi	1.003	1.003	4	4
Gansu	0.986	0.986	13.5	13.5
Qinghai	0.988	0.988	11.5	11.5
Ningxia	1.005	1.005	2	2
Xinjiang	0.997	0.997	5	5
