# Supplementary material for: Research on the spatial–temporal evolution of healthcare resource allocation efficiency in China
Source: Front Public Health. 2026 Jan 15;13:1729223. doi: 10.3389/fpubh.2025.1729223 (PMC12852340; doi:10.3389/fpubh.2025.1729223)
Supplement: Supplementary file 1 [file Data_Sheet_1.ZIP › Data Summary/Robustness Tests/dynamic efficiency analysis test/Raw data of various indicators by province from 2014 to 2023.xlsx]

## Sheet: Data Aggregation(2014-2023)
		Input Indicators			Output Indicators
Year	Region	Health Technicians（10,000 persons）	institutional beds（10,000 units）	medical facilities（unit）	patient visits（100 million person - times）	hospital discharges（10,000 persons）
2014	Beijing	21.32	10.98	608	2.14	269.3
2014	Tianjin	8.49	6.09	373	1.16	148.5
2014	Hebei	35.15	32.29	1341	4.13	973.09
2014	Shanxi	20.95	17.74	1234	1.28	388.24
2014	Inner Mongolia	15.45	12.9	639	1	299.4
2014	Liaoning	25.63	25.55	962	1.85	631.94
2014	Jilin	15.14	14.1	582	1.06	331.83
2014	Heilongjiang	21.22	20.13	1002	1.21	486.7
2014	Shanghai	16.41	11.75	332	2.51	318.54
2014	Jiangsu	45.85	39.23	1524	5.26	1148.24
2014	Zhejiang	37.59	24.58	935	5.04	753.69
2014	Anhui	26.8	25.2	968	2.63	818.18
2014	Fujian	20.65	16.48	557	2.12	532.8
2014	Jiangxi	20.14	18.67	565	2.11	694.52
2014	Shandong	60.38	50.06	1854	6.31	1501.74
2014	Henan	49.48	45.93	1412	5.5	1437.22
2014	Hubei	33.56	31.75	771	3.45	1053.66
2014	Hunan	34.14	35.55	1018	2.51	1222.67
2014	Guangdong	58.3	40.58	1260	7.81	1392.36
2014	Guangxi	25.86	20.16	486	2.49	831.47
2014	Hainan	5.06	3.45	191	0.45	96.96
2014	Chongqing	15.43	16.06	565	1.38	548.81
2014	Sichuan	45.19	45.96	1814	4.45	1501.16
2014	Guizhou	17	18.22	1067	1.3	633.84
2014	Yunnan	20.89	22.49	1060	2.19	725.9
2014	Tibet	1.29	1.19	112	0.13	23.06
2014	Shaanxi	25.26	19.94	977	1.75	591.81
2014	Gansu	12.64	12.24	427	1.23	336.43
2014	Qinghai	3.39	3.3	185	0.23	87.89
2014	Ningxia	3.98	3.25	161	0.36	97.09
2014	Xinjiang	15.34	14.3	878	1	488.7
2015	Beijing	22.54	11.16	631	2.18	275.4
2015	Tianjin	9.07	6.37	402	1.19	150.7
2015	Hebei	37.27	34.21	1543	4.21	984.1
2015	Shanxi	21.4	18.32	1274	1.25	379.7
2015	Inner Mongolia	16.23	13.39	702	1	295.3
2015	Liaoning	26.44	26.7	1020	1.86	643.3
2015	Jilin	15.9	14.45	616	1.05	337.2
2015	Heilongjiang	21.53	21.26	1012	1.15	512
2015	Shanghai	17.01	12.28	338	2.58	334.8
2015	Jiangsu	48.7	41.36	1581	5.46	1214.1
2015	Zhejiang	40.56	27.25	1049	5.3	789.7
2015	Anhui	28.08	26.74	1018	2.64	838.7
2015	Fujian	21.29	17.3	570	2.12	521.9
2015	Jiangxi	21.09	19.78	568	2.08	709.7
2015	Shandong	61.82	51.94	1927	6.15	1513.3
2015	Henan	51.99	48.96	1521	5.56	1492.1
2015	Hubei	36.79	34.31	869	3.48	1103.3
2015	Hunan	37.08	39.7	1173	2.57	1295.3
2015	Guangdong	61.8	43.57	1323	7.86	1438.9
2015	Guangxi	27.47	21.45	527	2.52	828.3
2015	Hainan	5.47	3.87	202	0.46	104.5
2015	Chongqing	16.67	17.65	631	1.45	588.1
2015	Sichuan	47.22	48.88	1942	4.51	1542.6
2015	Guizhou	18.73	19.64	1188	1.32	626.5
2015	Yunnan	22.8	23.76	1101	2.28	744.8
2015	Tibet	1.43	1.4	139	0.14	28.7
2015	Shaanxi	26.54	21.19	1014	1.75	622.5
2015	Gansu	12.95	12.77	443	1.25	349.2
2015	Qinghai	3.54	3.45	181	0.23	83.2
2015	Ningxia	4.15	3.38	168	0.36	97
2015	Xinjiang	16.18	15.03	914	1.03	510
2016	Beijing	23.4	11.7	638	2.32	310.91
2016	Tianjin	9.5	6.58	421	1.2	162.39
2016	Hebei	39.31	36.05	1618	4.35	1107.12
2016	Shanxi	22.59	18.97	1393	1.29	425.04
2016	Inner Mongolia	17.04	13.92	720	1.03	327.99
2016	Liaoning	27.75	28.44	1190	1.93	687.53
2016	Jilin	16.66	15.12	662	1.08	365.87
2016	Heilongjiang	22.14	22.01	1031	1.19	561.23
2016	Shanghai	17.82	12.92	349	2.59	366.16
2016	Jiangsu	51.7	44.31	1678	5.52	1302.75
2016	Zhejiang	43.26	28.99	1130	5.55	869.42
2016	Anhui	29.37	28.17	1039	2.63	891.36
2016	Fujian	21.96	17.48	587	2.19	533.88
2016	Jiangxi	22.1	20.91	592	2.13	742.05
2016	Shandong	64.17	54.1	2018	6.22	1684.2
2016	Henan	54.7	52.15	1596	5.78	1593.89
2016	Hubei	38.45	36.06	927	3.55	1190.84
2016	Hunan	39.25	42.58	1260	2.64	1391.05
2016	Guangdong	66.53	46.51	1381	8.12	1544.86
2016	Guangxi	28.99	22.45	543	2.54	858.44
2016	Hainan	5.75	4.03	211	0.49	109.91
2016	Chongqing	17.94	19.09	699	1.49	628.03
2016	Sichuan	49.58	51.92	2066	4.64	1647.27
2016	Guizhou	20.46	21.03	1220	1.38	654.61
2016	Yunnan	24.97	25.36	1187	2.45	816.86
2016	Tibet	1.48	1.45	145	0.14	28.71
2016	Shaanxi	28.86	22.54	1085	1.85	675.53
2016	Gansu	13.46	13.43	446	1.3	396.89
2016	Qinghai	3.7	3.47	199	0.24	90.73
2016	Ningxia	4.47	3.63	190	0.38	105.59
2016	Xinjiang	17.1	15.69	919	1.09	532.54
2017	Beijing	24.6	12.06	656	2.25	328.42
2017	Tianjin	10.1	6.84	426	1.21	158.02
2017	Hebei	42.52	39.5	1846	4.32	1161.78
2017	Shanxi	23.33	19.75	1388	1.35	453
2017	Inner Mongolia	18.04	15.03	775	1.04	361.01
2017	Liaoning	29.12	29.86	1268	2	729.78
2017	Jilin	16.8	15.37	654	1.08	382.28
2017	Heilongjiang	22.94	24.17	1089	1.18	599.04
2017	Shanghai	18.69	13.46	363	2.66	390.95
2017	Jiangsu	54.77	46.92	1727	5.84	1416.17
2017	Zhejiang	45.97	31.35	1204	5.95	946.35
2017	Anhui	31.35	30.57	1095	2.8	990.88
2017	Fujian	23.14	18.24	606	2.26	549.42
2017	Jiangxi	23.57	23.4	669	2.16	820.61
2017	Shandong	68.86	58.48	2451	6.44	1818.92
2017	Henan	58.1	55.9	1632	5.85	1734.57
2017	Hubei	39.97	37.62	979	3.56	1276.88
2017	Hunan	41.56	45.23	1313	2.71	1464.86
2017	Guangdong	70.75	49.21	1464	8.36	1632.41
2017	Guangxi	30.53	24.11	589	2.61	897.6
2017	Hainan	6.04	4.2	208	0.5	116.15
2017	Chongqing	19.16	20.64	749	1.56	682.73
2017	Sichuan	53.03	56.35	2219	4.85	1818.03
2017	Guizhou	22.59	23.3	1270	1.52	727.21
2017	Yunnan	28.39	27.48	1252	2.55	886.13
2017	Tibet	1.65	1.61	148	0.16	32.74
2017	Shaanxi	31.02	24.13	1150	1.92	745.44
2017	Gansu	14.69	14.66	526	1.35	432.73
2017	Qinghai	4.17	3.83	212	0.25	97.53
2017	Ningxia	4.97	3.98	209	0.4	115.73
2017	Xinjiang	17.41	16.76	919	1.12	548.34
2018	Beijing	25.59	12.36	648	2.35	353.11
2018	Tianjin	10.46	6.82	420	1.2	162.49
2018	Hebei	46.11	42.19	2108	4.31	1205.93
2018	Shanxi	24.64	20.83	1368	1.3	494.29
2018	Inner Mongolia	18.82	15.9	818	1.05	384
2018	Liaoning	30.31	31.44	1369	1.99	737.72
2018	Jilin	18.38	16.7	780	1.1	402.32
2018	Heilongjiang	23.08	25.01	1105	1.12	582.82
2018	Shanghai	19.56	13.9	358	2.7	418.12
2018	Jiangsu	59.01	49.15	1853	5.94	1447.46
2018	Zhejiang	48.62	33.21	1288	6.28	1018.64
2018	Anhui	33.36	32.81	1140	2.97	1009.68
2018	Fujian	24.74	19.25	641	2.34	574.67
2018	Jiangxi	24.73	24.95	716	2.12	861.87
2018	Shandong	73.85	60.85	2580	6.56	1838.05
2018	Henan	62.15	60.85	1825	5.85	1910.99
2018	Hubei	41.1	39.35	995	3.51	1317.65
2018	Hunan	43.7	48.24	1552	2.69	1537.7
2018	Guangdong	75.52	51.69	1553	8.45	1708.73
2018	Guangxi	32.09	25.59	624	2.56	929.51
2018	Hainan	6.37	4.48	218	0.51	119.55
2018	Chongqing	20.93	22.01	800	1.6	703.3
2018	Sichuan	56.25	59.89	2344	5.16	1827
2018	Guizhou	24.55	24.56	1309	1.64	809.6
2018	Yunnan	30.18	29.12	1280	2.58	957.04
2018	Tibet	1.91	1.68	158	0.16	30.91
2018	Shaanxi	32.8	25.37	1175	1.96	795.04
2018	Gansu	15.73	16.27	626	1.32	484.81
2018	Qinghai	4.46	3.91	220	0.25	98.46
2018	Ningxia	5.31	4.1	231	0.41	120.29
2018	Xinjiang	17.64	17.89	907	1.07	542.9
2019	Beijing	27.12	12.78	664	2.49	384.15
2019	Tianjin	10.98	6.83	441	1.23	169.44
2019	Hebei	49.01	43.01	2120	4.32	1185.59
2019	Shanxi	25.79	21.84	1405	1.31	499.33
2019	Inner Mongolia	19.64	16.11	794	1.07	361.41
2019	Liaoning	30.92	31.38	1364	2	708.8
2019	Jilin	18.85	17.03	797	1.1	401.93
2019	Heilongjiang	23.77	26.26	1144	1.13	601.72
2019	Shanghai	20.45	14.65	374	2.76	453.38
2019	Jiangsu	63.33	51.6	1941	6.17	1523.43
2019	Zhejiang	52.02	35.02	1372	6.81	1102.83
2019	Anhui	36.12	34.74	1241	3.33	1032.41
2019	Fujian	26.32	20.22	677	2.49	607.78
2019	Jiangxi	26.78	26.71	807	2.36	882.66
2019	Shandong	78.23	62.97	2615	6.75	1849.93
2019	Henan	65.39	64.01	1974	6.1	2013.22
2019	Hubei	41.62	40.33	1035	3.54	1367.02
2019	Hunan	50.23	50.63	1616	2.81	1606.7
2019	Guangdong	79.26	54.52	1631	8.92	1814.17
2019	Guangxi	34.14	27.74	678	2.61	1043.64
2019	Hainan	6.77	4.98	246	0.53	128.95
2019	Chongqing	22.46	23.18	846	1.75	749.93
2019	Sichuan	60.24	63.18	2417	5.6	1973.99
2019	Guizhou	26.76	26.5	1340	1.76	854.53
2019	Yunnan	33.97	31.19	1376	2.82	1007.33
2019	Tibet	2.09	1.71	156	0.16	30.47
2019	Shaanxi	35.38	26.58	1208	2.09	814.88
2019	Gansu	17.88	18.12	719	1.27	517.77
2019	Qinghai	4.74	4.14	220	0.27	104.75
2019	Ningxia	5.54	4.1	219	0.44	123.03
2019	Xinjiang	18.59	18.64	917	1.2	587.51
2020	Beijing	27.61	12.7	651	1.82	255.4
2020	Tianjin	11.4	6.83	424	0.98	129.6
2020	Hebei	51.96	44.2	2244	3.82	1028.3
2020	Shanxi	26.84	22.37	1420	1.23	426.2
2020	Inner Mongolia	20.23	16.21	777	0.96	294.4
2020	Liaoning	31.61	31.45	1359	1.63	575.4
2020	Jilin	21.21	17.31	812	0.93	304.8
2020	Heilongjiang	24.25	25.33	1126	0.85	360.9
2020	Shanghai	21.44	15.22	398	2.26	375.6
2020	Jiangsu	66.55	53.5	1996	5.34	1355.8
2020	Zhejiang	54.8	36.13	1429	6.05	965.4
2020	Anhui	41.21	40.78	1388	3.46	945.6
2020	Fujian	27.84	21.68	695	2.4	531.8
2020	Jiangxi	28.61	28.58	858	2.2	803.7
2020	Shandong	81.34	64.69	2640	6.13	1658.7
2020	Henan	70.68	66.72	2205	5.74	1824.4
2020	Hubei	42.85	41.14	1048	2.95	1027
2020	Hunan	49.78	51.99	1649	2.67	1478.1
2020	Guangdong	82.94	56.48	1700	7.26	1567.7
2020	Guangxi	37.2	29.56	733	2.32	996.9
2020	Hainan	7.44	5.85	280	0.53	115.8
2020	Chongqing	23.77	23.55	859	1.7	674.1
2020	Sichuan	63.22	64.98	2435	5.12	1755.4
2020	Guizhou	28.78	27.64	1378	1.62	776.4
2020	Yunnan	36.65	32.52	1445	2.7	967.9
2020	Tibet	2.27	1.86	172	0.16	32.9
2020	Shaanxi	36.35	27.24	1218	1.77	672.8
2020	Gansu	18.12	17.19	705	1.1	430.6
2020	Qinghai	4.89	4.13	215	0.24	101.5
2020	Ningxia	5.86	4.13	218	0.4	107.1
2020	Xinjiang	19.09	18.15	917	1.07	440.3
2021	Beijing	28.9	13.03	644	2.27	349.8
2021	Tianjin	12.17	6.87	432	1.09	162.6
2021	Hebei	55.94	45.5	2395	3.99	1019.9
2021	Shanxi	28.15	22.89	1427	1.34	434.8
2021	Inner Mongolia	21.17	16.66	806	1.03	310.9
2021	Liaoning	33.4	32.45	1444	1.67	610.3
2021	Jilin	21.73	17.65	825	1.05	346.1
2021	Heilongjiang	24.86	26.05	1187	0.96	440.2
2021	Shanghai	22.9	16.04	426	2.67	447.2
2021	Jiangsu	69.18	54.86	2030	5.7	1415.6
2021	Zhejiang	57.91	36.99	1485	6.71	1083
2021	Anhui	43.51	41.1	1338	3.64	947.3
2021	Fujian	29.44	22.38	711	2.67	560.2
2021	Jiangxi	30.57	30.73	939	2.29	857.9
2021	Shandong	85.31	67.39	2654	6.72	1817.1
2021	Henan	75.56	72.13	2410	6.19	1908.9
2021	Hubei	45.64	43.4	1167	3.44	1212
2021	Hunan	50.62	53.27	1716	3.01	1505.8
2021	Guangdong	87.32	58.9	1762	8.17	1730
2021	Guangxi	39.39	31.9	803	2.56	1064
2021	Hainan	8.05	6.14	269	0.51	128.3
2021	Chongqing	24.66	24.07	858	1.94	729.8
2021	Sichuan	67.27	66.2	2481	5.46	1856.7
2021	Guizhou	30.94	29.69	1449	1.81	839.4
2021	Yunnan	38.07	33.03	1405	2.94	992
2021	Tibet	2.56	1.97	179	0.16	32.3
2021	Shaanxi	36.86	28.45	1270	1.87	727.9
2021	Gansu	20.1	18.32	699	1.15	444.2
2021	Qinghai	5.17	4.22	222	0.27	97.3
2021	Ningxia	6.06	4.12	213	0.41	107.9
2021	Xinjiang	20.03	18.61	924	1.05	462.7
2022	Beijing	29.55	13.39	662	2.2	336.63
2022	Tianjin	12.44	6.85	435	1	157.78
2022	Hebei	58.34	48.57	2423	3.87	992.4
2022	Shanxi	28.39	22.84	1376	1.27	414.92
2022	Inner Mongolia	21.7	16.77	810	0.99	302.47
2022	Liaoning	34.03	32.62	1477	1.58	601
2022	Jilin	21.8	17.72	825	0.91	303.22
2022	Heilongjiang	25.31	26.13	1212	0.95	469.13
2022	Shanghai	23.6	16.53	443	2.26	362.88
2022	Jiangsu	71.37	56.3	2087	5.61	1429.52
2022	Zhejiang	61.28	38.17	1519	6.95	1134.48
2022	Anhui	47.12	44.4	1338	3.7	963.35
2022	Fujian	30.8	23.24	719	2.62	566.43
2022	Jiangxi	31.4	31.45	964	2.33	823.36
2022	Shandong	87.65	69.36	2666	6.67	1809.88
2022	Henan	80.54	75.22	2470	6.14	1848.72
2022	Hubei	46.86	45.03	1182	3.43	1234.41
2022	Hunan	51.92	54.45	1739	3.44	1457.19
2022	Guangdong	91.63	60.83	1813	8.06	1752.58
2022	Guangxi	41.52	34.17	850	2.63	1113.54
2022	Hainan	8.26	6.12	270	0.5	121.75
2022	Chongqing	25.32	25.08	857	1.97	728.16
2022	Sichuan	69.82	68.39	2465	5.49	1877.61
2022	Guizhou	32.14	30.97	1456	1.92	868.55
2022	Yunnan	39.63	34.12	1400	3.1	1011.31
2022	Tibet	2.64	2	182	0.14	29.76
2022	Shaanxi	37.82	28.96	1280	1.81	728.16
2022	Gansu	20.72	18.89	704	1.01	408.05
2022	Qinghai	5.21	4.29	212	0.24	87.23
2022	Ningxia	6.18	4.18	211	0.41	107.49
2022	Xinjiang	20.81	17.96	929	0.96	442.78
2023	Beijing	31.28	13.88	682	2.75	444.26
2023	Tianjin	13.37	7.25	458	1.19	214.2
2023	Hebei	64.49	53.4	2487	5.04	1290.64
2023	Shanxi	29.82	23.23	1383	1.46	523.7
2023	Inner Mongolia	23.45	17.31	851	1.18	406.39
2023	Liaoning	35.76	33.42	1536	1.94	779.29
2023	Jilin	23.23	18.37	870	1.13	418.1
2023	Heilongjiang	26.75	27.33	1249	1.2	671.89
2023	Shanghai	24.58	17.5	467	2.6	530.75
2023	Jiangsu	74.33	57.88	2173	6.42	1708.94
2023	Zhejiang	66.26	40.61	1606	7.53	1324.19
2023	Anhui	50.99	45.35	1354	3.89	1164.72
2023	Fujian	32.58	24.21	731	2.91	672.34
2023	Jiangxi	36.16	34.07	1139	2.56	945.14
2023	Shandong	93.47	73.86	2847	7.82	2335.93
2023	Henan	86.61	77.74	2527	6.84	2290.5
2023	Hubei	49.72	47.61	1245	3.68	1494.04
2023	Hunan	56.97	53.39	1781	4.04	1604.59
2023	Guangdong	97.61	62.86	1875	9.06	2020.04
2023	Guangxi	43.35	36.2	892	2.62	1303.68
2023	Hainan	8.65	6.09	240	0.55	145.83
2023	Chongqing	27.2	25.56	862	2.15	837.45
2023	Sichuan	74.04	70.86	2479	5.9	2260.02
2023	Guizhou	35.48	31.54	1543	2.09	1037.26
2023	Yunnan	42.52	35.99	1409	3.18	1158.15
2023	Tibet	2.95	2.16	190	0.16	35.37
2023	Shaanxi	39.17	30.62	1292	2.17	940.67
2023	Gansu	22.11	20.4	737	1.21	587.21
2023	Qinghai	5.8	4.57	243	0.29	119.06
2023	Ningxia	6.57	4.35	220	0.51	140.98
2023	Xinjiang	23.57	19.75	987	1.43	720.93

## Sheet: All-numeric version
2.14	269.3	21.32	10.98	608
1.16	148.5	8.49	6.09	373
4.13	973.09	35.15	32.29	1341
1.28	388.24	20.95	17.74	1234
1	299.4	15.45	12.9	639
1.85	631.94	25.63	25.55	962
1.06	331.83	15.14	14.1	582
1.21	486.7	21.22	20.13	1002
2.51	318.54	16.41	11.75	332
5.26	1148.24	45.85	39.23	1524
5.04	753.69	37.59	24.58	935
2.63	818.18	26.8	25.2	968
2.12	532.8	20.65	16.48	557
2.11	694.52	20.14	18.67	565
6.31	1501.74	60.38	50.06	1854
5.5	1437.22	49.48	45.93	1412
3.45	1053.66	33.56	31.75	771
2.51	1222.67	34.14	35.55	1018
7.81	1392.36	58.3	40.58	1260
2.49	831.47	25.86	20.16	486
0.45	96.96	5.06	3.45	191
1.38	548.81	15.43	16.06	565
4.45	1501.16	45.19	45.96	1814
1.3	633.84	17	18.22	1067
2.19	725.9	20.89	22.49	1060
0.13	23.06	1.29	1.19	112
1.75	591.81	25.26	19.94	977
1.23	336.43	12.64	12.24	427
0.23	87.89	3.39	3.3	185
0.36	97.09	3.98	3.25	161
1	488.7	15.34	14.3	878
2.18	275.4	22.54	11.16	631
1.19	150.7	9.07	6.37	402
4.21	984.1	37.27	34.21	1543
1.25	379.7	21.4	18.32	1274
1	295.3	16.23	13.39	702
1.86	643.3	26.44	26.7	1020
1.05	337.2	15.9	14.45	616
1.15	512	21.53	21.26	1012
2.58	334.8	17.01	12.28	338
5.46	1214.1	48.7	41.36	1581
5.3	789.7	40.56	27.25	1049
2.64	838.7	28.08	26.74	1018
2.12	521.9	21.29	17.3	570
2.08	709.7	21.09	19.78	568
6.15	1513.3	61.82	51.94	1927
5.56	1492.1	51.99	48.96	1521
3.48	1103.3	36.79	34.31	869
2.57	1295.3	37.08	39.7	1173
7.86	1438.9	61.8	43.57	1323
2.52	828.3	27.47	21.45	527
0.46	104.5	5.47	3.87	202
1.45	588.1	16.67	17.65	631
4.51	1542.6	47.22	48.88	1942
1.32	626.5	18.73	19.64	1188
2.28	744.8	22.8	23.76	1101
0.14	28.7	1.43	1.4	139
1.75	622.5	26.54	21.19	1014
1.25	349.2	12.95	12.77	443
0.23	83.2	3.54	3.45	181
0.36	97	4.15	3.38	168
1.03	510	16.18	15.03	914
2.32	310.91	23.4	11.7	638
1.2	162.39	9.5	6.58	421
4.35	1107.12	39.31	36.05	1618
1.29	425.04	22.59	18.97	1393
1.03	327.99	17.04	13.92	720
1.93	687.53	27.75	28.44	1190
1.08	365.87	16.66	15.12	662
1.19	561.23	22.14	22.01	1031
2.59	366.16	17.82	12.92	349
5.52	1302.75	51.7	44.31	1678
5.55	869.42	43.26	28.99	1130
2.63	891.36	29.37	28.17	1039
2.19	533.88	21.96	17.48	587
2.13	742.05	22.1	20.91	592
6.22	1684.2	64.17	54.1	2018
5.78	1593.89	54.7	52.15	1596
3.55	1190.84	38.45	36.06	927
2.64	1391.05	39.25	42.58	1260
8.12	1544.86	66.53	46.51	1381
2.54	858.44	28.99	22.45	543
0.49	109.91	5.75	4.03	211
1.49	628.03	17.94	19.09	699
4.64	1647.27	49.58	51.92	2066
1.38	654.61	20.46	21.03	1220
2.45	816.86	24.97	25.36	1187
0.14	28.71	1.48	1.45	145
1.85	675.53	28.86	22.54	1085
1.3	396.89	13.46	13.43	446
0.24	90.73	3.7	3.47	199
0.38	105.59	4.47	3.63	190
1.09	532.54	17.1	15.69	919
2.25	328.42	24.6	12.06	656
1.21	158.02	10.1	6.84	426
4.32	1161.78	42.52	39.5	1846
1.35	453	23.33	19.75	1388
1.04	361.01	18.04	15.03	775
2	729.78	29.12	29.86	1268
1.08	382.28	16.8	15.37	654
1.18	599.04	22.94	24.17	1089
2.66	390.95	18.69	13.46	363
5.84	1416.17	54.77	46.92	1727
5.95	946.35	45.97	31.35	1204
2.8	990.88	31.35	30.57	1095
2.26	549.42	23.14	18.24	606
2.16	820.61	23.57	23.4	669
6.44	1818.92	68.86	58.48	2451
5.85	1734.57	58.1	55.9	1632
3.56	1276.88	39.97	37.62	979
2.71	1464.86	41.56	45.23	1313
8.36	1632.41	70.75	49.21	1464
2.61	897.6	30.53	24.11	589
0.5	116.15	6.04	4.2	208
1.56	682.73	19.16	20.64	749
4.85	1818.03	53.03	56.35	2219
1.52	727.21	22.59	23.3	1270
2.55	886.13	28.39	27.48	1252
0.16	32.74	1.65	1.61	148
1.92	745.44	31.02	24.13	1150
1.35	432.73	14.69	14.66	526
0.25	97.53	4.17	3.83	212
0.4	115.73	4.97	3.98	209
1.12	548.34	17.41	16.76	919
2.35	353.11	25.59	12.36	648
1.2	162.49	10.46	6.82	420
4.31	1205.93	46.11	42.19	2108
1.3	494.29	24.64	20.83	1368
1.05	384	18.82	15.9	818
1.99	737.72	30.31	31.44	1369
1.1	402.32	18.38	16.7	780
1.12	582.82	23.08	25.01	1105
2.7	418.12	19.56	13.9	358
5.94	1447.46	59.01	49.15	1853
6.28	1018.64	48.62	33.21	1288
2.97	1009.68	33.36	32.81	1140
2.34	574.67	24.74	19.25	641
2.12	861.87	24.73	24.95	716
6.56	1838.05	73.85	60.85	2580
5.85	1910.99	62.15	60.85	1825
3.51	1317.65	41.1	39.35	995
2.69	1537.7	43.7	48.24	1552
8.45	1708.73	75.52	51.69	1553
2.56	929.51	32.09	25.59	624
0.51	119.55	6.37	4.48	218
1.6	703.3	20.93	22.01	800
5.16	1827	56.25	59.89	2344
1.64	809.6	24.55	24.56	1309
2.58	957.04	30.18	29.12	1280
0.16	30.91	1.91	1.68	158
1.96	795.04	32.8	25.37	1175
1.32	484.81	15.73	16.27	626
0.25	98.46	4.46	3.91	220
0.41	120.29	5.31	4.1	231
1.07	542.9	17.64	17.89	907
2.49	384.15	27.12	12.78	664
1.23	169.44	10.98	6.83	441
4.32	1185.59	49.01	43.01	2120
1.31	499.33	25.79	21.84	1405
1.07	361.41	19.64	16.11	794
2	708.8	30.92	31.38	1364
1.1	401.93	18.85	17.03	797
1.13	601.72	23.77	26.26	1144
2.76	453.38	20.45	14.65	374
6.17	1523.43	63.33	51.6	1941
6.81	1102.83	52.02	35.02	1372
3.33	1032.41	36.12	34.74	1241
2.49	607.78	26.32	20.22	677
2.36	882.66	26.78	26.71	807
6.75	1849.93	78.23	62.97	2615
6.1	2013.22	65.39	64.01	1974
3.54	1367.02	41.62	40.33	1035
2.81	1606.7	50.23	50.63	1616
8.92	1814.17	79.26	54.52	1631
2.61	1043.64	34.14	27.74	678
0.53	128.95	6.77	4.98	246
1.75	749.93	22.46	23.18	846
5.6	1973.99	60.24	63.18	2417
1.76	854.53	26.76	26.5	1340
2.82	1007.33	33.97	31.19	1376
0.16	30.47	2.09	1.71	156
2.09	814.88	35.38	26.58	1208
1.27	517.77	17.88	18.12	719
0.27	104.75	4.74	4.14	220
0.44	123.03	5.54	4.1	219
1.2	587.51	18.59	18.64	917
1.82	255.4	27.61	12.7	651
0.98	129.6	11.4	6.83	424
3.82	1028.3	51.96	44.2	2244
1.23	426.2	26.84	22.37	1420
0.96	294.4	20.23	16.21	777
1.63	575.4	31.61	31.45	1359
0.93	304.8	21.21	17.31	812
0.85	360.9	24.25	25.33	1126
2.26	375.6	21.44	15.22	398
5.34	1355.8	66.55	53.5	1996
6.05	965.4	54.8	36.13	1429
3.46	945.6	41.21	40.78	1388
2.4	531.8	27.84	21.68	695
2.2	803.7	28.61	28.58	858
6.13	1658.7	81.34	64.69	2640
5.74	1824.4	70.68	66.72	2205
2.95	1027	42.85	41.14	1048
2.67	1478.1	49.78	51.99	1649
7.26	1567.7	82.94	56.48	1700
2.32	996.9	37.2	29.56	733
0.53	115.8	7.44	5.85	280
1.7	674.1	23.77	23.55	859
5.12	1755.4	63.22	64.98	2435
1.62	776.4	28.78	27.64	1378
2.7	967.9	36.65	32.52	1445
0.16	32.9	2.27	1.86	172
1.77	672.8	36.35	27.24	1218
1.1	430.6	18.12	17.19	705
0.24	101.5	4.89	4.13	215
0.4	107.1	5.86	4.13	218
1.07	440.3	19.09	18.15	917
2.27	349.8	28.9	13.03	644
1.09	162.6	12.17	6.87	432
3.99	1019.9	55.94	45.5	2395
1.34	434.8	28.15	22.89	1427
1.03	310.9	21.17	16.66	806
1.67	610.3	33.4	32.45	1444
1.05	346.1	21.73	17.65	825
0.96	440.2	24.86	26.05	1187
2.67	447.2	22.9	16.04	426
5.7	1415.6	69.18	54.86	2030
6.71	1083	57.91	36.99	1485
3.64	947.3	43.51	41.1	1338
2.67	560.2	29.44	22.38	711
2.29	857.9	30.57	30.73	939
6.72	1817.1	85.31	67.39	2654
6.19	1908.9	75.56	72.13	2410
3.44	1212	45.64	43.4	1167
3.01	1505.8	50.62	53.27	1716
8.17	1730	87.32	58.9	1762
2.56	1064	39.39	31.9	803
0.51	128.3	8.05	6.14	269
1.94	729.8	24.66	24.07	858
5.46	1856.7	67.27	66.2	2481
1.81	839.4	30.94	29.69	1449
2.94	992	38.07	33.03	1405
0.16	32.3	2.56	1.97	179
1.87	727.9	36.86	28.45	1270
1.15	444.2	20.1	18.32	699
0.27	97.3	5.17	4.22	222
0.41	107.9	6.06	4.12	213
1.05	462.7	20.03	18.61	924
2.2	336.63	29.55	13.39	662
1	157.78	12.44	6.85	435
3.87	992.4	58.34	48.57	2423
1.27	414.92	28.39	22.84	1376
0.99	302.47	21.7	16.77	810
1.58	601	34.03	32.62	1477
0.91	303.22	21.8	17.72	825
0.95	469.13	25.31	26.13	1212
2.26	362.88	23.6	16.53	443
5.61	1429.52	71.37	56.3	2087
6.95	1134.48	61.28	38.17	1519
3.7	963.35	47.12	44.4	1338
2.62	566.43	30.8	23.24	719
2.33	823.36	31.4	31.45	964
6.67	1809.88	87.65	69.36	2666
6.14	1848.72	80.54	75.22	2470
3.43	1234.41	46.86	45.03	1182
3.44	1457.19	51.92	54.45	1739
8.06	1752.58	91.63	60.83	1813
2.63	1113.54	41.52	34.17	850
0.5	121.75	8.26	6.12	270
1.97	728.16	25.32	25.08	857
5.49	1877.61	69.82	68.39	2465
1.92	868.55	32.14	30.97	1456
3.1	1011.31	39.63	34.12	1400
0.14	29.76	2.64	2	182
1.81	728.16	37.82	28.96	1280
1.01	408.05	20.72	18.89	704
0.24	87.23	5.21	4.29	212
0.41	107.49	6.18	4.18	211
0.96	442.78	20.81	17.96	929
2.75	444.26	31.28	13.88	682
1.19	214.2	13.37	7.25	458
5.04	1290.64	64.49	53.4	2487
1.46	523.7	29.82	23.23	1383
1.18	406.39	23.45	17.31	851
1.94	779.29	35.76	33.42	1536
1.13	418.1	23.23	18.37	870
1.2	671.89	26.75	27.33	1249
2.6	530.75	24.58	17.5	467
6.42	1708.94	74.33	57.88	2173
7.53	1324.19	66.26	40.61	1606
3.89	1164.72	50.99	45.35	1354
2.91	672.34	32.58	24.21	731
2.56	945.14	36.16	34.07	1139
7.82	2335.93	93.47	73.86	2847
6.84	2290.5	86.61	77.74	2527
3.68	1494.04	49.72	47.61	1245
4.04	1604.59	56.97	53.39	1781
9.06	2020.04	97.61	62.86	1875
2.62	1303.68	43.35	36.2	892
0.55	145.83	8.65	6.09	240
2.15	837.45	27.2	25.56	862
5.9	2260.02	74.04	70.86	2479
2.09	1037.26	35.48	31.54	1543
3.18	1158.15	42.52	35.99	1409
0.16	35.37	2.95	2.16	190
2.17	940.67	39.17	30.62	1292
1.21	587.21	22.11	20.4	737
0.29	119.06	5.8	4.57	243
0.51	140.98	6.57	4.35	220
1.43	720.93	23.57	19.75	987

## Sheet: malaquist index(table6)
Region	Technical Efficiency	Technological Progress	Pure Technical Efficiency	Scale Efficiency	Total Factor Productivity
Beijing	1.01	0.993	1.009	1.001	1.004
Tianjin	1.001	0.99	1.005	0.995	0.991
Hebei	0.98	0.981	0.979	1.002	0.962
Shanghai	1	0.974	1	1	0.974
Jiangsu	1	0.986	0.998	1.001	0.986
Zhejiang	1	0.992	1	1	0.992
Fujian	1.001	0.983	0.999	1.001	0.983
Shandong	1.01	0.985	1	1.01	0.995
Guangdong	1	0.984	1	1	0.984
Hainan	0.989	0.986	1.004	0.986	0.975
Liaoning	1	0.985	1	1	0.985
Eastern Region	0.999182	0.985364	0.999455	0.999636	0.984636
Shanxi	1.011	0.985	1.011	1.001	0.996
Anhui	0.992	0.98	0.992	1	0.972
Jiangxi	0.985	0.98	0.985	1	0.965
Henan	0.997	0.981	1	0.997	0.978
Hubei	1.002	0.981	1	1.002	0.983
Hunan	0.99	0.984	0.991	0.999	0.974
Jilin	0.999	0.983	0.999	0.999	0.982
Heilongjiang	1.025	0.982	1.025	1	1.006
Central Region	1.00012	0.982	1.00038	0.99975	0.982
Inner Mongolia	1.01	0.984	1.008	1.002	0.993
Guangxi	1	0.981	1	1	0.981
Chongqing	1	0.985	1	1	0.985
Sichuan	1.005	0.983	1	1.005	0.988
Guizhou	0.995	0.985	0.995	0.999	0.979
Yunnan	0.994	0.983	0.995	0.999	0.977
Tibet	0.963	0.98	1	0.963	0.944
Shaanxi	1.018	0.985	1.017	1.001	1.003
Gansu	1.002	0.984	1.004	0.999	0.986
Qinghai	0.999	0.989	1.008	0.991	0.988
Ningxia	1.017	0.988	1.01	1.007	1.005
Xinjiang	1.01	0.987	1.008	1.002	0.997
Western Region	1.00108	0.9845	1.00375	0.997333	0.9855
Mean	1	0.984	1.001	0.999	0.984
