# Supplementary material for: Research on the spatial–temporal evolution of healthcare resource allocation efficiency in China
Source: Front Public Health. 2026 Jan 15;13:1729223. doi: 10.3389/fpubh.2025.1729223 (PMC12852340; doi:10.3389/fpubh.2025.1729223)
Supplement: Supplementary file 1 [file Data_Sheet_1.ZIP › Data Summary/Robustness Tests/static efficiency analysis test/After replacing the indicator--Raw data of various indicators for 31 provinces in China in 2023.xlsx]

## Sheet: Raw data of various indicators 
		Output Indicators		Input Indicators
	Region	patient visits（100 million person - times）	Inpatient Surgical Procedures（10,000 persons）	Health Technicians（10,000 persons）	institutional beds（10,000 units）	medical facilities（unit）
Eastern Region	Beijing	2.75	190.71	31.28	13.88	682
	Tianjin	1.19	109.8	13.37	7.25	458
	Hebei	5.04	293.92	64.49	53.4	2487
	Shanghai	2.6	642.07	24.58	17.5	467
	Jiangsu	6.42	613.24	74.33	57.88	2173
	Zhejiang	7.53	470.27	66.26	40.61	1606
	Fujian	2.91	254.19	32.58	24.21	731
	Shandong	7.82	652.87	93.47	73.86	2847
	Guangdong	9.06	1159.82	97.61	62.86	1875
	Hainan	0.55	59.22	8.65	6.09	240
	Liaoning	1.94	220.6	35.76	33.42	1536
Central Region	Shanxi	1.46	155.07	29.82	23.23	1383
	Anhui	3.89	316.14	50.99	45.35	1354
	Jiangxi	2.56	238.4	36.16	34.07	1139
	Henan	6.84	559.03	86.61	77.74	2527
	Hubei	3.68	418.73	49.72	47.61	1245
	Hunan	4.04	362.31	56.97	53.39	1781
	Jilin	1.13	105.4	23.23	18.37	870
	Heilongjiang	1.2	195.46	26.75	27.33	1249
Western Region	Inner Mongolia	1.18	98.75	23.45	17.31	851
	Guangxi	2.62	278.58	43.35	36.2	892
	Chongqing	2.15	212.53	27.2	25.56	862
	Sichuan	5.9	823.2	74.04	70.86	2479
	Guizhou	2.09	250.18	35.48	31.54	1543
	Yunnan	3.18	287.72	42.52	35.99	1409
	Tibet	0.16	8.77	2.95	2.16	190
	Shaanxi	2.17	336.14	39.17	30.62	1292
	Gansu	1.21	107.03	22.11	20.4	737
	Qinghai	0.29	27.55	5.8	4.57	243
	Ningxia	0.51	38.15	6.57	4.35	220
	Xinjiang	1.43	152.88	23.57	19.75	987

## Sheet: All-numeric version
2.75	190.71	31.28	13.88	682
1.19	109.8	13.37	7.25	458
5.04	293.92	64.49	53.4	2487
2.6	642.07	24.58	17.5	467
6.42	613.24	74.33	57.88	2173
7.53	470.27	66.26	40.61	1606
2.91	254.19	32.58	24.21	731
7.82	652.87	93.47	73.86	2847
9.06	1159.82	97.61	62.86	1875
0.55	59.22	8.65	6.09	240
1.94	220.6	35.76	33.42	1536
1.46	155.07	29.82	23.23	1383
3.89	316.14	50.99	45.35	1354
2.56	238.4	36.16	34.07	1139
6.84	559.03	86.61	77.74	2527
3.68	418.73	49.72	47.61	1245
4.04	362.31	56.97	53.39	1781
1.13	105.4	23.23	18.37	870
1.2	195.46	26.75	27.33	1249
1.18	98.75	23.45	17.31	851
2.62	278.58	43.35	36.2	892
2.15	212.53	27.2	25.56	862
5.9	823.2	74.04	70.86	2479
2.09	250.18	35.48	31.54	1543
3.18	287.72	42.52	35.99	1409
0.16	8.77	2.95	2.16	190
2.17	336.14	39.17	30.62	1292
1.21	107.03	22.11	20.4	737
0.29	27.55	5.8	4.57	243
0.51	38.15	6.57	4.35	220
1.43	152.88	23.57	19.75	987
