# Supplementary material for: Research on the spatial–temporal evolution of healthcare resource allocation efficiency in China
Source: Front Public Health. 2026 Jan 15;13:1729223. doi: 10.3389/fpubh.2025.1729223 (PMC12852340; doi:10.3389/fpubh.2025.1729223)
Supplement: Supplementary file 1 [file Data_Sheet_1.ZIP › Data Summary/Robustness Tests/static efficiency analysis test/check.out]

 Results from DEAP Version 2.1
 
Instruction file = 123.ins     
Data file          = check.dta   
 
 Input orientated DEA
 
 Scale assumption: VRS
 
 Slacks calculated using multi-stage method
 
 
 EFFICIENCY SUMMARY:
 
  firm  crste  vrste  scale
 
    1  1.000  1.000  1.000  - 
    2  0.892  1.000  0.892 irs
    3  0.688  0.696  0.988 irs
    4  1.000  1.000  1.000  - 
    5  0.770  0.800  0.963 drs
    6  1.000  1.000  1.000  - 
    7  0.805  0.828  0.973 irs
    8  0.742  0.786  0.944 drs
    9  0.915  1.000  0.915 drs
   10  0.570  0.943  0.604 irs
   11  0.487  0.514  0.948 irs
   12  0.438  0.476  0.920 irs
   13  0.676  0.688  0.983 irs
   14  0.631  0.655  0.963 irs
   15  0.700  0.716  0.978 drs
   16  0.665  0.673  0.988 irs
   17  0.631  0.640  0.986 irs
   18  0.433  0.488  0.888 irs
   19  0.411  0.451  0.912 irs
   20  0.447  0.501  0.891 irs
   21  0.559  0.568  0.984 irs
   22  0.706  0.741  0.952 irs
   23  0.723  0.808  0.895 drs
   24  0.530  0.555  0.955 irs
   25  0.666  0.682  0.975 irs
   26  0.477  1.000  0.477 irs
   27  0.506  0.523  0.966 irs
   28  0.487  0.543  0.895 irs
   29  0.446  0.833  0.535 irs
   30  0.686  1.000  0.686 irs
   31  0.543  0.592  0.918 irs
 
 mean  0.653  0.732  0.902

Note: crste = technical efficiency from CRS DEA
      vrste = technical efficiency from VRS DEA
      scale = scale efficiency = crste/vrste


Note also that all subsequent tables refer to VRS results
 
 
 SUMMARY OF OUTPUT SLACKS:
 
 firm  output:           1           2
    1                0.000       0.000
    2                0.000       0.000
    3                0.000      20.429
    4                0.000       0.000
    5                0.000       0.000
    6                0.000       0.000
    7                0.000     210.531
    8                0.000       0.000
    9                0.000       0.000
   10                0.000       0.000
   11                0.000       0.000
   12                0.000       0.000
   13                0.000       0.000
   14                0.000       0.000
   15                0.000       0.000
   16                0.000       0.000
   17                0.000       0.000
   18                0.000       0.000
   19                0.000       0.000
   20                0.000       0.000
   21                0.000     274.830
   22                0.000       0.000
   23                0.000       0.000
   24                0.000       0.000
   25                0.000       0.000
   26                0.000       0.000
   27                0.000       0.000
   28                0.000       0.000
   29                0.000       0.000
   30                0.000       0.000
   31                0.000       0.000

 mean                0.000      16.316
 
 
 SUMMARY OF INPUT SLACKS:
 
 firm  input:            1           2           3
    1                0.000       0.000       0.000
    2                0.000       0.000       0.000
    3              602.789       9.535       0.000
    4                0.000       0.000       0.000
    5              400.617       8.778       0.000
    6                0.000       0.000       0.000
    7                0.000       1.992       0.000
    8              587.306      12.190       0.000
    9                0.000       0.000       0.000
   10                0.000       1.137       1.319
   11              297.570       5.186       0.000
   12              245.066       1.773       0.000
   13               54.718       9.192       0.000
   14              126.363       7.197       0.000
   15              370.629      16.989       0.000
   16               47.000      10.478       0.000
   17              247.683      11.142       0.000
   18               62.381       1.546       0.000
   19              221.496       4.068       0.000
   20               50.799       1.049       0.000
   21                0.000       3.449       0.000
   22               97.986       5.968       0.000
   23              807.153      18.271       0.000
   24              343.926       4.626       0.000
   25              227.198       6.158       0.000
   26                0.000       0.000       0.000
   27              180.341       2.282       0.000
   28               21.742       3.271       0.000
   29                0.000       0.831       0.602
   30                0.000       0.000       0.000
   31              175.918       2.552       0.000

 mean              166.732       4.828       0.062
 
 
 SUMMARY OF PEERS:
 
  firm  peers:
    1      1
    2      2
    3      6   26
    4      4
    5      9    6    4
    6      6
    7      4    6   26
    8      9    6    4
    9      9
   10     30   26    4
   11      6    4   26
   12      4   26    6
   13      4   26    6
   14      4   26    6
   15      4    9    6
   16      6    4   26
   17      4   26    6
   18      6    4   26
   19      6    4   26
   20      6   26    4
   21      4    6   26
   22      4   26    6
   23      6    9    4
   24      6    4   26
   25      4   26    6
   26     26
   27      6    4   26
   28      6   26    4
   29     30   26    4
   30     30
   31      4    6   26
 
 
 SUMMARY OF PEER WEIGHTS:
   (in same order as above)
 
  firm  peer weights:
    1   1.000
    2   1.000
    3   0.662 0.338
    4   1.000
    5   0.140 0.591 0.269
    6   1.000
    7   0.591 0.178 0.232
    8   0.259 0.719 0.022
    9   1.000
   10   0.826 0.133 0.041
   11   0.172 0.209 0.619
   12   0.135 0.733 0.132
   13   0.154 0.391 0.455
   14   0.165 0.564 0.271
   15   0.167 0.087 0.746
   16   0.347 0.394 0.259
   17   0.230 0.320 0.450
   18   0.107 0.075 0.818
   19   0.057 0.253 0.690
   20   0.120 0.825 0.054
   21   0.813 0.065 0.122
   22   0.165 0.620 0.215
   23   0.147 0.399 0.454
   24   0.179 0.251 0.570
   25   0.187 0.465 0.348
   26   1.000
   27   0.134 0.419 0.447
   28   0.120 0.812 0.068
   29   0.243 0.738 0.018
   30   1.000
   31   0.134 0.128 0.738
 
 
 PEER COUNT SUMMARY:
   (i.e., no. times each firm is a peer for another)
 
  firm  peer count:
    1       0
    2       0
    3       0
    4      23
    5       0
    6      22
    7       0
    8       0
    9       4
   10       0
   11       0
   12       0
   13       0
   14       0
   15       0
   16       0
   17       0
   18       0
   19       0
   20       0
   21       0
   22       0
   23       0
   24       0
   25       0
   26      20
   27       0
   28       0
   29       0
   30       2
   31       0
 
 
 
 SUMMARY OF OUTPUT TARGETS:
 
 firm  output:           1           2
    1                2.750     190.710
    2                1.190     109.800
    3                5.040     314.349
    4                2.600     642.070
    5                6.420     613.240
    6                7.530     470.270
    7                2.910     464.721
    8                7.820     652.870
    9                9.060    1159.820
   10                0.550      59.220
   11                1.940     220.600
   12                1.460     155.070
   13                3.890     316.140
   14                2.560     238.400
   15                6.840     559.030
   16                3.680     418.730
   17                4.040     362.310
   18                1.130     105.400
   19                1.200     195.460
   20                1.180      98.750
   21                2.620     553.410
   22                2.150     212.530
   23                5.900     823.200
   24                2.090     250.180
   25                3.180     287.720
   26                0.160       8.770
   27                2.170     336.140
   28                1.210     107.030
   29                0.290      27.550
   30                0.510      38.150
   31                1.430     152.880
 
 
 SUMMARY OF INPUT TARGETS:
 
 firm  input:            1           2           3
    1              682.000      13.880      31.280
    2              458.000       7.250      13.370
    3             1127.596      27.619      44.870
    4              467.000      17.500      24.580
    5             1337.691      37.523      59.461
    6             1606.000      40.610      66.260
    7              605.098      18.048      26.969
    8             1651.084      45.881      73.489
    9             1875.000      62.860      97.610
   10              226.234       4.603       6.835
   11              491.929      11.992      18.381
   12              413.866       9.295      14.208
   13              877.187      22.021      35.094
   14              619.442      15.112      23.677
   15             1439.226      38.689      62.031
   16              790.642      21.554      33.452
   17              891.327      23.003      36.434
   18              362.041       7.416      11.333
   19              341.292       8.246      12.053
   20              375.551       7.623      11.748
   21              506.731      17.116      24.626
   22              540.747      12.972      20.155
   23             1195.737      38.980      59.820
   24              512.691      12.884      19.697
   25              734.373      18.404      29.018
   26              190.000       2.160       2.950
   27              495.750      13.741      20.497
   28              378.760       7.815      12.015
   29              202.389       2.975       4.228
   30              220.000       4.350       6.570
   31              408.226       9.137      13.950
 
 
 
 FIRM BY FIRM RESULTS:
 
 
Results for firm:     1
Technical efficiency = 1.000
Scale efficiency     = 1.000  (crs)
 PROJECTION SUMMARY:
  variable           original        radial         slack     projected
                        value      movement      movement         value
 output     1           2.750         0.000         0.000         2.750
 output     2         190.710         0.000         0.000       190.710
 input      1         682.000         0.000         0.000       682.000
 input      2          13.880         0.000         0.000        13.880
 input      3          31.280         0.000         0.000        31.280
 LISTING OF PEERS:
  peer   lambda weight
    1      1.000
 
 
Results for firm:     2
Technical efficiency = 1.000
Scale efficiency     = 0.892  (irs)
 PROJECTION SUMMARY:
  variable           original        radial         slack     projected
                        value      movement      movement         value
 output     1           1.190         0.000         0.000         1.190
 output     2         109.800         0.000         0.000       109.800
 input      1         458.000         0.000         0.000       458.000
 input      2           7.250         0.000         0.000         7.250
 input      3          13.370         0.000         0.000        13.370
 LISTING OF PEERS:
  peer   lambda weight
    2      1.000
 
 
Results for firm:     3
Technical efficiency = 0.696
Scale efficiency     = 0.988  (irs)
 PROJECTION SUMMARY:
  variable           original        radial         slack     projected
                        value      movement      movement         value
 output     1           5.040         0.000         0.000         5.040
 output     2         293.920         0.000        20.429       314.349
 input      1        2487.000      -756.615      -602.789      1127.596
 input      2          53.400       -16.246        -9.535        27.619
 input      3          64.490       -19.620         0.000        44.870
 LISTING OF PEERS:
  peer   lambda weight
    6      0.662
   26      0.338
 
 
Results for firm:     4
Technical efficiency = 1.000
Scale efficiency     = 1.000  (crs)
 PROJECTION SUMMARY:
  variable           original        radial         slack     projected
                        value      movement      movement         value
 output     1           2.600         0.000         0.000         2.600
 output     2         642.070         0.000         0.000       642.070
 input      1         467.000         0.000         0.000       467.000
 input      2          17.500         0.000         0.000        17.500
 input      3          24.580         0.000         0.000        24.580
 LISTING OF PEERS:
  peer   lambda weight
    4      1.000
 
 
Results for firm:     5
Technical efficiency = 0.800
Scale efficiency     = 0.963  (drs)
 PROJECTION SUMMARY:
  variable           original        radial         slack     projected
                        value      movement      movement         value
 output     1           6.420         0.000         0.000         6.420
 output     2         613.240         0.000         0.000       613.240
 input      1        2173.000      -434.692      -400.617      1337.691
 input      2          57.880       -11.578        -8.778        37.523
 input      3          74.330       -14.869         0.000        59.461
 LISTING OF PEERS:
  peer   lambda weight
    9      0.140
    6      0.591
    4      0.269
 
 
Results for firm:     6
Technical efficiency = 1.000
Scale efficiency     = 1.000  (crs)
 PROJECTION SUMMARY:
  variable           original        radial         slack     projected
                        value      movement      movement         value
 output     1           7.530         0.000         0.000         7.530
 output     2         470.270         0.000         0.000       470.270
 input      1        1606.000         0.000         0.000      1606.000
 input      2          40.610         0.000         0.000        40.610
 input      3          66.260         0.000         0.000        66.260
 LISTING OF PEERS:
  peer   lambda weight
    6      1.000
 
 
Results for firm:     7
Technical efficiency = 0.828
Scale efficiency     = 0.973  (irs)
 PROJECTION SUMMARY:
  variable           original        radial         slack     projected
                        value      movement      movement         value
 output     1           2.910         0.000         0.000         2.910
 output     2         254.190         0.000       210.531       464.721
 input      1         731.000      -125.902         0.000       605.098
 input      2          24.210        -4.170        -1.992        18.048
 input      3          32.580        -5.611         0.000        26.969
 LISTING OF PEERS:
  peer   lambda weight
    4      0.591
    6      0.178
   26      0.232
 
 
Results for firm:     8
Technical efficiency = 0.786
Scale efficiency     = 0.944  (drs)
 PROJECTION SUMMARY:
  variable           original        radial         slack     projected
                        value      movement      movement         value
 output     1           7.820         0.000         0.000         7.820
 output     2         652.870         0.000         0.000       652.870
 input      1        2847.000      -608.609      -587.306      1651.084
 input      2          73.860       -15.789       -12.190        45.881
 input      3          93.470       -19.981         0.000        73.489
 LISTING OF PEERS:
  peer   lambda weight
    9      0.259
    6      0.719
    4      0.022
 
 
Results for firm:     9
Technical efficiency = 1.000
Scale efficiency     = 0.915  (drs)
 PROJECTION SUMMARY:
  variable           original        radial         slack     projected
                        value      movement      movement         value
 output     1           9.060         0.000         0.000         9.060
 output     2        1159.820         0.000         0.000      1159.820
 input      1        1875.000         0.000         0.000      1875.000
 input      2          62.860         0.000         0.000        62.860
 input      3          97.610         0.000         0.000        97.610
 LISTING OF PEERS:
  peer   lambda weight
    9      1.000
 
 
Results for firm:    10
Technical efficiency = 0.943
Scale efficiency     = 0.604  (irs)
 PROJECTION SUMMARY:
  variable           original        radial         slack     projected
                        value      movement      movement         value
 output     1           0.550         0.000         0.000         0.550
 output     2          59.220         0.000         0.000        59.220
 input      1         240.000       -13.766         0.000       226.234
 input      2           6.090        -0.349        -1.137         4.603
 input      3           8.650        -0.496        -1.319         6.835
 LISTING OF PEERS:
  peer   lambda weight
   30      0.826
   26      0.133
    4      0.041
 
 
Results for firm:    11
Technical efficiency = 0.514
Scale efficiency     = 0.948  (irs)
 PROJECTION SUMMARY:
  variable           original        radial         slack     projected
                        value      movement      movement         value
 output     1           1.940         0.000         0.000         1.940
 output     2         220.600         0.000         0.000       220.600
 input      1        1536.000      -746.501      -297.570       491.929
 input      2          33.420       -16.242        -5.186        11.992
 input      3          35.760       -17.379         0.000        18.381
 LISTING OF PEERS:
  peer   lambda weight
    6      0.172
    4      0.209
   26      0.619
 
 
Results for firm:    12
Technical efficiency = 0.476
Scale efficiency     = 0.920  (irs)
 PROJECTION SUMMARY:
  variable           original        radial         slack     projected
                        value      movement      movement         value
 output     1           1.460         0.000         0.000         1.460
 output     2         155.070         0.000         0.000       155.070
 input      1        1383.000      -724.068      -245.066       413.866
 input      2          23.230       -12.162        -1.773         9.295
 input      3          29.820       -15.612         0.000        14.208
 LISTING OF PEERS:
  peer   lambda weight
    4      0.135
   26      0.733
    6      0.132
 
 
Results for firm:    13
Technical efficiency = 0.688
Scale efficiency     = 0.983  (irs)
 PROJECTION SUMMARY:
  variable           original        radial         slack     projected
                        value      movement      movement         value
 output     1           3.890         0.000         0.000         3.890
 output     2         316.140         0.000         0.000       316.140
 input      1        1354.000      -422.094       -54.718       877.187
 input      2          45.350       -14.137        -9.192        22.021
 input      3          50.990       -15.896         0.000        35.094
 LISTING OF PEERS:
  peer   lambda weight
    4      0.154
   26      0.391
    6      0.455
 
 
Results for firm:    14
Technical efficiency = 0.655
Scale efficiency     = 0.963  (irs)
 PROJECTION SUMMARY:
  variable           original        radial         slack     projected
                        value      movement      movement         value
 output     1           2.560         0.000         0.000         2.560
 output     2         238.400         0.000         0.000       238.400
 input      1        1139.000      -393.196      -126.363       619.442
 input      2          34.070       -11.761        -7.197        15.112
 input      3          36.160       -12.483         0.000        23.677
 LISTING OF PEERS:
  peer   lambda weight
    4      0.165
   26      0.564
    6      0.271
 
 
Results for firm:    15
Technical efficiency = 0.716
Scale efficiency     = 0.978  (drs)
 PROJECTION SUMMARY:
  variable           original        radial         slack     projected
                        value      movement      movement         value
 output     1           6.840         0.000         0.000         6.840
 output     2         559.030         0.000         0.000       559.030
 input      1        2527.000      -717.145      -370.629      1439.226
 input      2          77.740       -22.062       -16.989        38.689
 input      3          86.610       -24.579         0.000        62.031
 LISTING OF PEERS:
  peer   lambda weight
    4      0.167
    9      0.087
    6      0.746
 
 
Results for firm:    16
Technical efficiency = 0.673
Scale efficiency     = 0.988  (irs)
 PROJECTION SUMMARY:
  variable           original        radial         slack     projected
                        value      movement      movement         value
 output     1           3.680         0.000         0.000         3.680
 output     2         418.730         0.000         0.000       418.730
 input      1        1245.000      -407.358       -47.000       790.642
 input      2          47.610       -15.578       -10.478        21.554
 input      3          49.720       -16.268         0.000        33.452
 LISTING OF PEERS:
  peer   lambda weight
    6      0.347
    4      0.394
   26      0.259
 
 
Results for firm:    17
Technical efficiency = 0.640
Scale efficiency     = 0.986  (irs)
 PROJECTION SUMMARY:
  variable           original        radial         slack     projected
                        value      movement      movement         value
 output     1           4.040         0.000         0.000         4.040
 output     2         362.310         0.000         0.000       362.310
 input      1        1781.000      -641.990      -247.683       891.327
 input      2          53.390       -19.245       -11.142        23.003
 input      3          56.970       -20.536         0.000        36.434
 LISTING OF PEERS:
  peer   lambda weight
    4      0.230
   26      0.320
    6      0.450
 
 
Results for firm:    18
Technical efficiency = 0.488
Scale efficiency     = 0.888  (irs)
 PROJECTION SUMMARY:
  variable           original        radial         slack     projected
                        value      movement      movement         value
 output     1           1.130         0.000         0.000         1.130
 output     2         105.400         0.000         0.000       105.400
 input      1         870.000      -445.578       -62.381       362.041
 input      2          18.370        -9.408        -1.546         7.416
 input      3          23.230       -11.897         0.000        11.333
 LISTING OF PEERS:
  peer   lambda weight
    6      0.107
    4      0.075
   26      0.818
 
 
Results for firm:    19
Technical efficiency = 0.451
Scale efficiency     = 0.912  (irs)
 PROJECTION SUMMARY:
  variable           original        radial         slack     projected
                        value      movement      movement         value
 output     1           1.200         0.000         0.000         1.200
 output     2         195.460         0.000         0.000       195.460
 input      1        1249.000      -686.212      -221.496       341.292
 input      2          27.330       -15.015        -4.068         8.246
 input      3          26.750       -14.697         0.000        12.053
 LISTING OF PEERS:
  peer   lambda weight
    6      0.057
    4      0.253
   26      0.690
 
 
Results for firm:    20
Technical efficiency = 0.501
Scale efficiency     = 0.891  (irs)
 PROJECTION SUMMARY:
  variable           original        radial         slack     projected
                        value      movement      movement         value
 output     1           1.180         0.000         0.000         1.180
 output     2          98.750         0.000         0.000        98.750
 input      1         851.000      -424.650       -50.799       375.551
 input      2          17.310        -8.638        -1.049         7.623
 input      3          23.450       -11.702         0.000        11.748
 LISTING OF PEERS:
  peer   lambda weight
    6      0.120
   26      0.825
    4      0.054
 
 
Results for firm:    21
Technical efficiency = 0.568
Scale efficiency     = 0.984  (irs)
 PROJECTION SUMMARY:
  variable           original        radial         slack     projected
                        value      movement      movement         value
 output     1           2.620         0.000         0.000         2.620
 output     2         278.580         0.000       274.830       553.410
 input      1         892.000      -385.269         0.000       506.731
 input      2          36.200       -15.635        -3.449        17.116
 input      3          43.350       -18.724         0.000        24.626
 LISTING OF PEERS:
  peer   lambda weight
    4      0.813
    6      0.065
   26      0.122
 
 
Results for firm:    22
Technical efficiency = 0.741
Scale efficiency     = 0.952  (irs)
 PROJECTION SUMMARY:
  variable           original        radial         slack     projected
                        value      movement      movement         value
 output     1           2.150         0.000         0.000         2.150
 output     2         212.530         0.000         0.000       212.530
 input      1         862.000      -223.268       -97.986       540.747
 input      2          25.560        -6.620        -5.968        12.972
 input      3          27.200        -7.045         0.000        20.155
 LISTING OF PEERS:
  peer   lambda weight
    4      0.165
   26      0.620
    6      0.215
 
 
Results for firm:    23
Technical efficiency = 0.808
Scale efficiency     = 0.895  (drs)
 PROJECTION SUMMARY:
  variable           original        radial         slack     projected
                        value      movement      movement         value
 output     1           5.900         0.000         0.000         5.900
 output     2         823.200         0.000         0.000       823.200
 input      1        2479.000      -476.110      -807.153      1195.737
 input      2          70.860       -13.609       -18.271        38.980
 input      3          74.040       -14.220         0.000        59.820
 LISTING OF PEERS:
  peer   lambda weight
    6      0.147
    9      0.399
    4      0.454
 
 
Results for firm:    24
Technical efficiency = 0.555
Scale efficiency     = 0.955  (irs)
 PROJECTION SUMMARY:
  variable           original        radial         slack     projected
                        value      movement      movement         value
 output     1           2.090         0.000         0.000         2.090
 output     2         250.180         0.000         0.000       250.180
 input      1        1543.000      -686.383      -343.926       512.691
 input      2          31.540       -14.030        -4.626        12.884
 input      3          35.480       -15.783         0.000        19.697
 LISTING OF PEERS:
  peer   lambda weight
    6      0.179
    4      0.251
   26      0.570
 
 
Results for firm:    25
Technical efficiency = 0.682
Scale efficiency     = 0.975  (irs)
 PROJECTION SUMMARY:
  variable           original        radial         slack     projected
                        value      movement      movement         value
 output     1           3.180         0.000         0.000         3.180
 output     2         287.720         0.000         0.000       287.720
 input      1        1409.000      -447.429      -227.198       734.373
 input      2          35.990       -11.429        -6.158        18.404
 input      3          42.520       -13.502         0.000        29.018
 LISTING OF PEERS:
  peer   lambda weight
    4      0.187
   26      0.465
    6      0.348
 
 
Results for firm:    26
Technical efficiency = 1.000
Scale efficiency     = 0.477  (irs)
 PROJECTION SUMMARY:
  variable           original        radial         slack     projected
                        value      movement      movement         value
 output     1           0.160         0.000         0.000         0.160
 output     2           8.770         0.000         0.000         8.770
 input      1         190.000         0.000         0.000       190.000
 input      2           2.160         0.000         0.000         2.160
 input      3           2.950         0.000         0.000         2.950
 LISTING OF PEERS:
  peer   lambda weight
   26      1.000
 
 
Results for firm:    27
Technical efficiency = 0.523
Scale efficiency     = 0.966  (irs)
 PROJECTION SUMMARY:
  variable           original        radial         slack     projected
                        value      movement      movement         value
 output     1           2.170         0.000         0.000         2.170
 output     2         336.140         0.000         0.000       336.140
 input      1        1292.000      -615.909      -180.341       495.750
 input      2          30.620       -14.597        -2.282        13.741
 input      3          39.170       -18.673         0.000        20.497
 LISTING OF PEERS:
  peer   lambda weight
    6      0.134
    4      0.419
   26      0.447
 
 
Results for firm:    28
Technical efficiency = 0.543
Scale efficiency     = 0.895  (irs)
 PROJECTION SUMMARY:
  variable           original        radial         slack     projected
                        value      movement      movement         value
 output     1           1.210         0.000         0.000         1.210
 output     2         107.030         0.000         0.000       107.030
 input      1         737.000      -336.498       -21.742       378.760
 input      2          20.400        -9.314        -3.271         7.815
 input      3          22.110       -10.095         0.000        12.015
 LISTING OF PEERS:
  peer   lambda weight
    6      0.120
   26      0.812
    4      0.068
 
 
Results for firm:    29
Technical efficiency = 0.833
Scale efficiency     = 0.535  (irs)
 PROJECTION SUMMARY:
  variable           original        radial         slack     projected
                        value      movement      movement         value
 output     1           0.290         0.000         0.000         0.290
 output     2          27.550         0.000         0.000        27.550
 input      1         243.000       -40.611         0.000       202.389
 input      2           4.570        -0.764        -0.831         2.975
 input      3           5.800        -0.969        -0.602         4.228
 LISTING OF PEERS:
  peer   lambda weight
   30      0.243
   26      0.738
    4      0.018
 
 
Results for firm:    30
Technical efficiency = 1.000
Scale efficiency     = 0.686  (irs)
 PROJECTION SUMMARY:
  variable           original        radial         slack     projected
                        value      movement      movement         value
 output     1           0.510         0.000         0.000         0.510
 output     2          38.150         0.000         0.000        38.150
 input      1         220.000         0.000         0.000       220.000
 input      2           4.350         0.000         0.000         4.350
 input      3           6.570         0.000         0.000         6.570
 LISTING OF PEERS:
  peer   lambda weight
   30      1.000
 
 
Results for firm:    31
Technical efficiency = 0.592
Scale efficiency     = 0.918  (irs)
 PROJECTION SUMMARY:
  variable           original        radial         slack     projected
                        value      movement      movement         value
 output     1           1.430         0.000         0.000         1.430
 output     2         152.880         0.000         0.000       152.880
 input      1         987.000      -402.856      -175.918       408.226
 input      2          19.750        -8.061        -2.552         9.137
 input      3          23.570        -9.620         0.000        13.950
 LISTING OF PEERS:
  peer   lambda weight
    4      0.134
    6      0.128
   26      0.738
