# Supplementary material for: Research on the spatial–temporal evolution of healthcare resource allocation efficiency in China
Source: Front Public Health. 2026 Jan 15;13:1729223. doi: 10.3389/fpubh.2025.1729223 (PMC12852340; doi:10.3389/fpubh.2025.1729223)
Supplement: Supplementary file 1 [file Data_Sheet_1.ZIP › Data Summary/Robustness Tests/static efficiency analysis test/static efficiency analysis test.xlsx]

## Sheet: Sheet1
Region	Before replacing the indicators	After replacing the indicators	rank(Before replacing)	rank(After replacing)
Beijing	1	1	4.5	2
Tianjin	0.903	0.892	16	5
Hebei	0.801	0.688	24	12	Spearman（ρ value）
Shanghai	1	1	4.5	2	0.663907
Jiangsu	0.902	0.77	17	7
Zhejiang	1	1	4.5	2
Fujian	0.885	0.805	18	6
Shandong	0.943	0.742	12	8
Guangdong	1	0.915	4.5	4
Hainan	0.696	0.57	27	19
Liaoning	0.708	0.487	26	24.5
Shanxi	0.637	0.438	30	29
Anhui	0.846	0.676	22	14
Jiangxi	0.87	0.631	19	17.5
Henan	0.924	0.7	14	11
Hubei	1	0.665	4.5	16
Hunan	0.916	0.631	15	17.5
Jilin	0.644	0.433	29	30
Heilongjiang	0.816	0.411	23	31
Inner Mongolia	0.662	0.447	28	27
Guangxi	1	0.559	4.5	20
Chongqing	1	0.706	4.5	10
Sichuan	0.999	0.723	9	9
Guizhou	0.953	0.53	10	22
Yunnan	0.947	0.666	11	15
Tibet	0.521	0.477	31	26
Shaanxi	0.853	0.506	21	23
Gansu	0.864	0.487	20	24.5
Qinghai	0.724	0.446	25	28
Ningxia	0.935	0.686	13	13
Xinjiang	1	0.543	4.5	21
