# Supplementary material for: Research on the spatial–temporal evolution of healthcare resource allocation efficiency in China
Source: Front Public Health. 2026 Jan 15;13:1729223. doi: 10.3389/fpubh.2025.1729223 (PMC12852340; doi:10.3389/fpubh.2025.1729223)
Supplement: Supplementary file 1 [file Data_Sheet_1.ZIP › Data Summary/Table 1/Annual Data on the Number of Discharges by Province.xlsx]

## Sheet: 分省年度数据
Database: Annual Data by Province
Indicator: hospital discharges（10,000 persons）
Time: Recent 10 Years
Region	2023	2022	2021	2020	2019	2018	2017	2016	2015	2014
Beijing	444.26	336.63	349.8	255.4	384.15	353.11	328.42	310.91	275.4	269.3
Tianjin	214.2	157.78	162.6	129.6	169.44	162.49	158.02	162.39	150.7	148.5
Hebei	1290.64	992.4	1019.9	1028.3	1185.59	1205.93	1161.78	1107.12	984.1	973.09
Shanxi	523.7	414.92	434.8	426.2	499.33	494.29	453	425.04	379.7	388.24
Inner Mongolia	406.39	302.47	310.9	294.4	361.41	384	361.01	327.99	295.3	299.4
Liaoning	779.29	601	610.3	575.4	708.8	737.72	729.78	687.53	643.3	631.94
Jilin	418.1	303.22	346.1	304.8	401.93	402.32	382.28	365.87	337.2	331.83
Heilongjiang	671.89	469.13	440.2	360.9	601.72	582.82	599.04	561.23	512	486.7
Shanghai	530.75	362.88	447.2	375.6	453.38	418.12	390.95	366.16	334.8	318.54
Jiangsu	1708.94	1429.52	1415.6	1355.8	1523.43	1447.46	1416.17	1302.75	1214.1	1148.24
Zhejiang	1324.19	1134.48	1083	965.4	1102.83	1018.64	946.35	869.42	789.7	753.69
Anhui	1164.72	963.35	947.3	945.6	1032.41	1009.68	990.88	891.36	838.7	818.18
Fujian	672.34	566.43	560.2	531.8	607.78	574.67	549.42	533.88	521.9	532.8
Jiangxi	945.14	823.36	857.9	803.7	882.66	861.87	820.61	742.05	709.7	694.52
Shandong	2335.93	1809.88	1817.1	1658.7	1849.93	1838.05	1818.92	1684.2	1513.3	1501.74
Henan	2290.5	1848.72	1908.9	1824.4	2013.22	1910.99	1734.57	1593.89	1492.1	1437.22
Hubei	1494.04	1234.41	1212	1027	1367.02	1317.65	1276.88	1190.84	1103.3	1053.66
Hunan	1604.59	1457.19	1505.8	1478.1	1606.7	1537.7	1464.86	1391.05	1295.3	1222.67
Guangdong	2020.04	1752.58	1730	1567.7	1814.17	1708.73	1632.41	1544.86	1438.9	1392.36
Guangxi	1303.68	1113.54	1064	996.9	1043.64	929.51	897.6	858.44	828.3	831.47
Hainan	145.83	121.75	128.3	115.8	128.95	119.55	116.15	109.91	104.5	96.96
Chongqing	837.45	728.16	729.8	674.1	749.93	703.3	682.73	628.03	588.1	548.81
Sichuan	2260.02	1877.61	1856.7	1755.4	1973.99	1827	1818.03	1647.27	1542.6	1501.16
Guizhou	1037.26	868.55	839.4	776.4	854.53	809.6	727.21	654.61	626.5	633.84
Yunnan	1158.15	1011.31	992	967.9	1007.33	957.04	886.13	816.86	744.8	725.9
Tibet	35.37	29.76	32.3	32.9	30.47	30.91	32.74	28.71	28.7	23.06
Shaanxi	940.67	728.16	727.9	672.8	814.88	795.04	745.44	675.53	622.5	591.81
Gansu	587.21	408.05	444.2	430.6	517.77	484.81	432.73	396.89	349.2	336.43
Qinghai	119.06	87.23	97.3	101.5	104.75	98.46	97.53	90.73	83.2	87.89
Ningxia	140.98	107.49	107.9	107.1	123.03	120.29	115.73	105.59	97	97.09
Xinjiang	720.93	442.78	462.7	440.3	587.51	542.9	548.34	532.54	510	488.7
Data source: National Bureau of Statistics of China
This row represents the values in the "Hospital Discharges" column of Table 1.Derived from summing the values of the corresponding columns mentioned above.
SUM	30126.3	24484.7	24642.1	22980.5	26502.7	25384.7	24315.7	22603.7	20954.9	20365.7
