# Supplementary material for: Research on the spatial–temporal evolution of healthcare resource allocation efficiency in China
Source: Front Public Health. 2026 Jan 15;13:1729223. doi: 10.3389/fpubh.2025.1729223 (PMC12852340; doi:10.3389/fpubh.2025.1729223)
Supplement: Supplementary file 1 [file Data_Sheet_1.ZIP › Data Summary/Table 1/Annual Data on the Number of Health Technical Personnel by Province.xlsx]

## Sheet: 分省年度数据
Database: Annual Data by Province
Indicator: Number of Health Technical Personnel (in ten thousands)
Time: Recent 10 Years
Region	2023	2022	2021	2020	2019	2018	2017	2016	2015	2014
Beijing	31.28	29.55	28.9	27.61	27.12	25.59	24.6	23.4	22.54	21.32
Tianjin	13.37	12.44	12.17	11.4	10.98	10.46	10.1	9.5	9.07	8.49
Hebei	64.49	58.34	55.94	51.96	49.01	46.11	42.52	39.31	37.27	35.15
Shanxi	29.82	28.39	28.15	26.84	25.79	24.64	23.33	22.59	21.4	20.95
Inner Mongolia	23.45	21.7	21.17	20.23	19.64	18.82	18.04	17.04	16.23	15.45
Liaoning	35.76	34.03	33.4	31.61	30.92	30.31	29.12	27.75	26.44	25.63
Jilin	23.23	21.8	21.73	21.21	18.85	18.38	16.8	16.66	15.9	15.14
Heilongjiang	26.75	25.31	24.86	24.25	23.77	23.08	22.94	22.14	21.53	21.22
Shanghai	24.58	23.6	22.9	21.44	20.45	19.56	18.69	17.82	17.01	16.41
Jiangsu	74.33	71.37	69.18	66.55	63.33	59.01	54.77	51.7	48.7	45.85
Zhejiang	66.26	61.28	57.91	54.8	52.02	48.62	45.97	43.26	40.56	37.59
Anhui	50.99	47.12	43.51	41.21	36.12	33.36	31.35	29.37	28.08	26.8
Fujian	32.58	30.8	29.44	27.84	26.32	24.74	23.14	21.96	21.29	20.65
Jiangxi	36.16	31.4	30.57	28.61	26.78	24.73	23.57	22.1	21.09	20.14
Shandong	93.47	87.65	85.31	81.34	78.23	73.85	68.86	64.17	61.82	60.38
Henan	86.61	80.54	75.56	70.68	65.39	62.15	58.1	54.7	51.99	49.48
Hubei	49.72	46.86	45.64	42.85	41.62	41.1	39.97	38.45	36.79	33.56
Hunan	56.97	51.92	50.62	49.78	50.23	43.7	41.56	39.25	37.08	34.14
Guangdong	97.61	91.63	87.32	82.94	79.26	75.52	70.75	66.53	61.8	58.3
Guangxi	43.35	41.52	39.39	37.2	34.14	32.09	30.53	28.99	27.47	25.86
Hainan	8.65	8.26	8.05	7.44	6.77	6.37	6.04	5.75	5.47	5.06
Chongqing	27.2	25.32	24.66	23.77	22.46	20.93	19.16	17.94	16.67	15.43
Sichuan	74.04	69.82	67.27	63.22	60.24	56.25	53.03	49.58	47.22	45.19
Guizhou	35.48	32.14	30.94	28.78	26.76	24.55	22.59	20.46	18.73	17
Yunnan	42.52	39.63	38.07	36.65	33.97	30.18	28.39	24.97	22.8	20.89
Tibet	2.95	2.64	2.56	2.27	2.09	1.91	1.65	1.48	1.43	1.29
Shaanxi	39.17	37.82	36.86	36.35	35.38	32.8	31.02	28.86	26.54	25.26
Gansu	22.11	20.72	20.1	18.12	17.88	15.73	14.69	13.46	12.95	12.64
Qinghai	5.8	5.21	5.17	4.89	4.74	4.46	4.17	3.7	3.54	3.39
Ningxia	6.57	6.18	6.06	5.86	5.54	5.31	4.97	4.47	4.15	3.98
Xinjiang	23.57	20.81	20.03	19.09	18.59	17.64	17.41	17.1	16.18	15.34
Note: Health personnel and health technical personnel include 10,000 civil servants serving as health supervisors.
Data source: National Bureau of Statistics of China
This row represents the values in the "Health Technicians" column of Table 1.Derived from summing the values of the corresponding columns mentioned above.
SUM	1248.84	1165.8	1123.44	1066.79	1014.39	951.95	897.83	844.46	799.74	757.98
	Initial Value(2014)	Final Value(2023)	Annual Average Growth Rate
Health Technicians	757.98	1248.84	0.0570471
institutional beds	660.12	1017.36	0.0492342
medical facilities	25860	38355	0.0447719
patient visits	76.04	95.5	0.0256418
hospital discharges	20365.7	30126.3	0.044465
