# Supplementary material for: Research on the spatial–temporal evolution of healthcare resource allocation efficiency in China
Source: Front Public Health. 2026 Jan 15;13:1729223. doi: 10.3389/fpubh.2025.1729223 (PMC12852340; doi:10.3389/fpubh.2025.1729223)
Supplement: Supplementary file 1 [file Data_Sheet_1.ZIP › Data Summary/Table 1/Annual Data on the Number of institutional Beds by Province.xlsx]

## Sheet: 分省年度数据
Database: Annual Data by Province
Indicator: institutional beds（10,000 units）
Time: Recent 10 Years
Region	2023	2022	2021	2020	2019	2018	2017	2016	2015	2014
Beijing	13.88	13.39	13.03	12.7	12.78	12.36	12.06	11.7	11.16	10.98
Tianjin	7.25	6.85	6.87	6.83	6.83	6.82	6.84	6.58	6.37	6.09
Hebei	53.4	48.57	45.5	44.2	43.01	42.19	39.5	36.05	34.21	32.29
Shanxi	23.23	22.84	22.89	22.37	21.84	20.83	19.75	18.97	18.32	17.74
Inner Mongolia	17.31	16.77	16.66	16.21	16.11	15.9	15.03	13.92	13.39	12.9
Liaoning	33.42	32.62	32.45	31.45	31.38	31.44	29.86	28.44	26.7	25.55
Jilin	18.37	17.72	17.65	17.31	17.03	16.7	15.37	15.12	14.45	14.1
Heilongjiang	27.33	26.13	26.05	25.33	26.26	25.01	24.17	22.01	21.26	20.13
Shanghai	17.5	16.53	16.04	15.22	14.65	13.9	13.46	12.92	12.28	11.75
Jiangsu	57.88	56.3	54.86	53.5	51.6	49.15	46.92	44.31	41.36	39.23
Zhejiang	40.61	38.17	36.99	36.13	35.02	33.21	31.35	28.99	27.25	24.58
Anhui	45.35	44.4	41.1	40.78	34.74	32.81	30.57	28.17	26.74	25.2
Fujian	24.21	23.24	22.38	21.68	20.22	19.25	18.24	17.48	17.3	16.48
Jiangxi	34.07	31.45	30.73	28.58	26.71	24.95	23.4	20.91	19.78	18.67
Shandong	73.86	69.36	67.39	64.69	62.97	60.85	58.48	54.1	51.94	50.06
Henan	77.74	75.22	72.13	66.72	64.01	60.85	55.9	52.15	48.96	45.93
Hubei	47.61	45.03	43.4	41.14	40.33	39.35	37.62	36.06	34.31	31.75
Hunan	53.39	54.45	53.27	51.99	50.63	48.24	45.23	42.58	39.7	35.55
Guangdong	62.86	60.83	58.9	56.48	54.52	51.69	49.21	46.51	43.57	40.58
Guangxi	36.2	34.17	31.9	29.56	27.74	25.59	24.11	22.45	21.45	20.16
Hainan	6.09	6.12	6.14	5.85	4.98	4.48	4.2	4.03	3.87	3.45
Chongqing	25.56	25.08	24.07	23.55	23.18	22.01	20.64	19.09	17.65	16.06
Sichuan	70.86	68.39	66.2	64.98	63.18	59.89	56.35	51.92	48.88	45.96
Guizhou	31.54	30.97	29.69	27.64	26.5	24.56	23.3	21.03	19.64	18.22
Yunnan	35.99	34.12	33.03	32.52	31.19	29.12	27.48	25.36	23.76	22.49
Tibet	2.16	2	1.97	1.86	1.71	1.68	1.61	1.45	1.4	1.19
Shaanxi	30.62	28.96	28.45	27.24	26.58	25.37	24.13	22.54	21.19	19.94
Gansu	20.4	18.89	18.32	17.19	18.12	16.27	14.66	13.43	12.77	12.24
Qinghai	4.57	4.29	4.22	4.13	4.14	3.91	3.83	3.47	3.45	3.3
Ningxia	4.35	4.18	4.12	4.13	4.1	4.1	3.98	3.63	3.38	3.25
Xinjiang	19.75	17.96	18.61	18.15	18.64	17.89	16.76	15.69	15.03	14.3
Data source: National Bureau of Statistics of China
This row represents the values in the "institutional beds" column of Table 1.Derived from summing the values of the corresponding columns mentioned above.
SUM	1017.36	975	945.01	910.11	880.7	840.37	794.01	741.06	701.52	660.12
