# Supplementary material for: Research on the spatial–temporal evolution of healthcare resource allocation efficiency in China
Source: Front Public Health. 2026 Jan 15;13:1729223. doi: 10.3389/fpubh.2025.1729223 (PMC12852340; doi:10.3389/fpubh.2025.1729223)
Supplement: Supplementary file 1 [file Data_Sheet_1.ZIP › Data Summary/Table 1/Annual Data on the Number of medical facilities by Province.xlsx]

## Sheet: 分省年度数据
Database: Annual Data by Province
Indicator: medical facilities（unit）
Time: Recent 10 Years
Region	2023	2022	2021	2020	2019	2018	2017	2016	2015	2014
Beijing	682	662	644	651	664	648	656	638	631	608
Tianjin	458	435	432	424	441	420	426	421	402	373
Hebei	2487	2423	2395	2244	2120	2108	1846	1618	1543	1341
Shanxi	1383	1376	1427	1420	1405	1368	1388	1393	1274	1234
Inner Mongolia	851	810	806	777	794	818	775	720	702	639
Liaoning	1536	1477	1444	1359	1364	1369	1268	1190	1020	962
Jilin	870	825	825	812	797	780	654	662	616	582
Heilongjiang	1249	1212	1187	1126	1144	1105	1089	1031	1012	1002
Shanghai	467	443	426	398	374	358	363	349	338	332
Jiangsu	2173	2087	2030	1996	1941	1853	1727	1678	1581	1524
Zhejiang	1606	1519	1485	1429	1372	1288	1204	1130	1049	935
Anhui	1354	1338	1338	1388	1241	1140	1095	1039	1018	968
Fujian	731	719	711	695	677	641	606	587	570	557
Jiangxi	1139	964	939	858	807	716	669	592	568	565
Shandong	2847	2666	2654	2640	2615	2580	2451	2018	1927	1854
Henan	2527	2470	2410	2205	1974	1825	1632	1596	1521	1412
Hubei	1245	1182	1167	1048	1035	995	979	927	869	771
Hunan	1781	1739	1716	1649	1616	1552	1313	1260	1173	1018
Guangdong	1875	1813	1762	1700	1631	1553	1464	1381	1323	1260
Guangxi	892	850	803	733	678	624	589	543	527	486
Hainan	240	270	269	280	246	218	208	211	202	191
Chongqing	862	857	858	859	846	800	749	699	631	565
Sichuan	2479	2465	2481	2435	2417	2344	2219	2066	1942	1814
Guizhou	1543	1456	1449	1378	1340	1309	1270	1220	1188	1067
Yunnan	1409	1400	1405	1445	1376	1280	1252	1187	1101	1060
Tibet	190	182	179	172	156	158	148	145	139	112
Shaanxi	1292	1280	1270	1218	1208	1175	1150	1085	1014	977
Gansu	737	704	699	705	719	626	526	446	443	427
Qinghai	243	212	222	215	220	220	212	199	181	185
Ningxia	220	211	213	218	219	231	209	190	168	161
Xinjiang	987	929	924	917	917	907	919	919	914	878
Data source: National Bureau of Statistics of China
This row represents the values in the "medical facilities" column of Table 1.Derived from summing the values of the corresponding columns mentioned above.
SUM	38355	36976	36570	35394	34354	33009	31056	29140	27587	25860
