# Supplementary material for: Research on the spatial–temporal evolution of healthcare resource allocation efficiency in China
Source: Front Public Health. 2026 Jan 15;13:1729223. doi: 10.3389/fpubh.2025.1729223 (PMC12852340; doi:10.3389/fpubh.2025.1729223)
Supplement: Supplementary file 1 [file Data_Sheet_1.ZIP › Data Summary/Table 1/Annual Data on the Number of patient visits by Province.xlsx]

## Sheet: 分省年度数据
Database: Annual Data by Province
Indicator: patient visits（100 million person - times）
Time: Recent 10 Years
Region	2023	2022	2021	2020	2019	2018	2017	2016	2015	2014
Beijing	2.75	2.2	2.27	1.82	2.49	2.35	2.25	2.32	2.18	2.14
Tianjin	1.19	1	1.09	0.98	1.23	1.2	1.21	1.2	1.19	1.16
Hebei	5.04	3.87	3.99	3.82	4.32	4.31	4.32	4.35	4.21	4.13
Shanxi	1.46	1.27	1.34	1.23	1.31	1.3	1.35	1.29	1.25	1.28
Inner Mongolia	1.18	0.99	1.03	0.96	1.07	1.05	1.04	1.03	1	1
Liaoning	1.94	1.58	1.67	1.63	2	1.99	2	1.93	1.86	1.85
Jilin	1.13	0.91	1.05	0.93	1.1	1.1	1.08	1.08	1.05	1.06
Heilongjiang	1.2	0.95	0.96	0.85	1.13	1.12	1.18	1.19	1.15	1.21
Shanghai	2.6	2.26	2.67	2.26	2.76	2.7	2.66	2.59	2.58	2.51
Jiangsu	6.42	5.61	5.7	5.34	6.17	5.94	5.84	5.52	5.46	5.26
Zhejiang	7.53	6.95	6.71	6.05	6.81	6.28	5.95	5.55	5.3	5.04
Anhui	3.89	3.7	3.64	3.46	3.33	2.97	2.8	2.63	2.64	2.63
Fujian	2.91	2.62	2.67	2.4	2.49	2.34	2.26	2.19	2.12	2.12
Jiangxi	2.56	2.33	2.29	2.2	2.36	2.12	2.16	2.13	2.08	2.11
Shandong	7.82	6.67	6.72	6.13	6.75	6.56	6.44	6.22	6.15	6.31
Henan	6.84	6.14	6.19	5.74	6.1	5.85	5.85	5.78	5.56	5.5
Hubei	3.68	3.43	3.44	2.95	3.54	3.51	3.56	3.55	3.48	3.45
Hunan	4.04	3.44	3.01	2.67	2.81	2.69	2.71	2.64	2.57	2.51
Guangdong	9.06	8.06	8.17	7.26	8.92	8.45	8.36	8.12	7.86	7.81
Guangxi	2.62	2.63	2.56	2.32	2.61	2.56	2.61	2.54	2.52	2.49
Hainan	0.55	0.5	0.51	0.53	0.53	0.51	0.5	0.49	0.46	0.45
Chongqing	2.15	1.97	1.94	1.7	1.75	1.6	1.56	1.49	1.45	1.38
Sichuan	5.9	5.49	5.46	5.12	5.6	5.16	4.85	4.64	4.51	4.45
Guizhou	2.09	1.92	1.81	1.62	1.76	1.64	1.52	1.38	1.32	1.3
Yunnan	3.18	3.1	2.94	2.7	2.82	2.58	2.55	2.45	2.28	2.19
Tibet	0.16	0.14	0.16	0.16	0.16	0.16	0.16	0.14	0.14	0.13
Shaanxi	2.17	1.81	1.87	1.77	2.09	1.96	1.92	1.85	1.75	1.75
Gansu	1.21	1.01	1.15	1.1	1.27	1.32	1.35	1.3	1.25	1.23
Qinghai	0.29	0.24	0.27	0.24	0.27	0.25	0.25	0.24	0.23	0.23
Ningxia	0.51	0.41	0.41	0.4	0.44	0.41	0.4	0.38	0.36	0.36
Xinjiang	1.43	0.96	1.05	1.07	1.2	1.07	1.12	1.09	1.03	1
Data source: National Bureau of Statistics of China
This row represents the values in the "patient visits" column of Table 1.Derived from summing the values of the corresponding columns mentioned above.
SUM	95.5	84.16	84.74	77.41	87.19	83.05	81.81	79.3	76.99	76.04
