# Supplementary material for: Research on the spatial–temporal evolution of healthcare resource allocation efficiency in China
Source: Front Public Health. 2026 Jan 15;13:1729223. doi: 10.3389/fpubh.2025.1729223 (PMC12852340; doi:10.3389/fpubh.2025.1729223)
Supplement: Supplementary file 1 [file Data_Sheet_1.ZIP › Data Summary/Table 2/Supplementary Notes.txt]

Note: The software used for this research requires working with different file types.

"123.DTA" contains the data used for analysis, sourced from the XLSX worksheets in this folder.

"123.ins" configures the software parameters.

"table2.out" stores the output analysis results.

The JPG file is a screenshot of the core section from TABLE2.OUT and also constitutes the primary component of Table 2.
All three file types mentioned above can be viewed using a basic text editor. If you need to replicate the analysis results through the software, please feel free to contact the author. Thank you.
