# Supplementary material for: Research on the spatial–temporal evolution of healthcare resource allocation efficiency in China
Source: Front Public Health. 2026 Jan 15;13:1729223. doi: 10.3389/fpubh.2025.1729223 (PMC12852340; doi:10.3389/fpubh.2025.1729223)
Supplement: Supplementary file 1 [file Data_Sheet_1.ZIP › Data Summary/Table 3 and Table 4/Table 3--Export results.xlsx]

## Sheet: Sheet1
Note: This table summarizes the input redundancy across 31 provinces in China.
	Relaxation variable S-				Input redundancy rate
Region	medical facilities（unit）	institutional beds（10,000 units）	Health Technicians（10,000 persons）	summary	medical facilities（unit）	institutional beds（10,000 units）	Health Technicians（10,000 persons）		Note: This table presents the input redundancy of the DEA-inefficient provinces, refined from the summary table of input redundancy across 31 provinces in China.
Beijing	0	0	0	0	0	0	0
Tianjin	152.448	0	1.48171	153.929	0.332855	0	0.110824
Hebei	561.342	3.28536	0	564.627	0.22571	0.0615235	0		Table 3 Input Redundancy of Healthcare Resources in DEA-Inefficient Regions
Shanghai	0	0	0	0	0	0	0			Relaxation variable S-				Input redundancy rate
Jiangsu	72.8233	0	0	72.8233	0.0335128	0	0		Region	medical facilities（unit）	institutional beds（10,000 units）	Health Technicians（10,000 persons）	summary	medical facilities（unit）	institutional beds（10,000 units）	Health Technicians（10,000 persons）
Zhejiang	0	0	0	0	0	0	0		Tianjin	152.448	0	1.482	153.929	0.333	0	0.111
Fujian	0	0	0	0	0	0	0		Hebei	561.342	3.285	0	564.627	0.226	0.062	0
Shandong	0	0	0	0	0	0	0		Jiangsu	72.823	0	0	72.823	0.034	0	0
Guangdong	0	0	0	0	0	0	0		Fujian	0	0	0	0	0	0	0
Hainan	0	0	0.0145939	0.0145939	0	0	0.00168716		Hainan	0	0	0.015	0.015	0	0	0.002
Liaoning	272.115	0	0	272.115	0.177158	0	0		Liaoning	272.115	0	0	272.115	0.177	0	0
Shanxi	192.038	0	0	192.038	0.138856	0	0		Shanxi	192.038	0	0	192.038	0.139	0	0
Anhui	0	1.92722	0	1.92722	0	0.0424965	0		Anhui	0	1.927	0	1.927	0	0.042	0
Jiangxi	9.91808	0.778532	0	10.6966	0.00870771	0.022851	0		Jiangxi	9.918	0.779	0	10.697	0.009	0.023	0
Henan	0	1.19295	0	1.19295	0	0.0153454	0		Hunan	0	0.078	0	0.078	0	0.001	0
Hubei	0	0	0	0	0	0	0		Jilin	13.395	0	0	13.395	0.015	0	0
Hunan	0	0.0779355	0	0.0779355	0	0.00145974	0		Heilongjiang	327.349	1.789	0	329.138	0.262	0.065	0
Jilin	13.395	0	0	13.395	0.0153965	0	0		Inner Mongolia	22.979	0	0.492	23.471	0.027	0	0.021
Heilongjiang	327.349	1.78894	0	329.138	0.262089	0.0654572	0		Guizhou	227.119	0	0	227.119	0.147	0	0
Inner Mongolia	22.9791	0	0.491999	23.4711	0.0270025	0	0.0209807		Yunnan	0	0	0	0	0	0	0
Guangxi	0	0	0	0	0	0	0		Shaanxi	0	0	1.133	1.133	0	0	0.029
Chongqing	0	0	0	0	0	0	0		Gansu	0	0	0	0	0	0	0
Sichuan	144.128	1.79551	0	145.924	0.0581396	0.0253388	0		Qinghai	15.233	0	0.055	15.288	0.063	0	0.01
Guizhou	227.119	0	0	227.119	0.147193	0	0
Yunnan	0	0	0	0	0	0	0
Tibet	58.6001	0.0435691	0	58.6437	0.308421	0.0201709	0
Shaanxi	0	0	1.13346	1.13346	0	0	0.028937
Gansu	0	0	0	0	0	0	0
Qinghai	15.2332	0	0.0552161	15.2885	0.0626883	0	0.00952001
Ningxia	22.3341	0	0.452536	22.7866	0.101518	0	0.0688791
Xinjiang	0	0	0	0	0	0	0
