# Supplementary material for: Research on the spatial–temporal evolution of healthcare resource allocation efficiency in China
Source: Front Public Health. 2026 Jan 15;13:1729223. doi: 10.3389/fpubh.2025.1729223 (PMC12852340; doi:10.3389/fpubh.2025.1729223)
Supplement: Supplementary file 1 [file Data_Sheet_1.ZIP › Data Summary/Table 3 and Table 4/Table 4--Export results.xlsx]

## Sheet: Sheet1
Note: This table summarizes the output insufficient across 31 provinces in China.
	Relaxation variable S+			Output insufficient rate
Region	patient visits（100 million person - times）	hospital discharges（10,000 persons）	summary	patient visits（100 million person - times）	hospital discharges（10,000 persons）			Note: This table presents the output insufficient of the DEA-inefficient provinces, refined from the summary table of output insufficient across 31 provinces in China.
Beijing	0	0	0	0	0
Tianjin	0	0	0	0	0			Table 4 Output Insufficiency of Healthcare Resources in DEA-Inefficient Regions
Hebei	0	0	0	0	0				Relaxation variable S+			Output insufficient rate
Shanghai	0	0	0	0	0			Region	patient visits（100 million person - times）	hospital discharges（10,000 persons）	summary	patient visits（100 million person - times）	hospital discharges（10,000 persons）
Jiangsu	0	0	0	0	0			Tianjin	0	0	0	0	0
Zhejiang	0	0	0	0	0			Hebei	0	0	0	0	0
Fujian	0	0	0	0	0			Jiangsu	0	0	0	0	0
Shandong	0	0	0	0	0			Fujian	0	0	0	0	0
Guangdong	0	0	0	0	0			Hainan	0	0	0	0	0
Hainan	0	0	0	0	0			Liaoning	0.038	0	0.038	0.02	0
Liaoning	0.0378434	0	0.0378434	0.0195069	0			Shanxi	0	0	0	0	0
Shanxi	0	0	0	0	0			Anhui	0	0	0	0	0
Anhui	0	0	0	0	0			Jiangxi	0	0	0	0	0
Jiangxi	0	0	0	0	0			Hunan	0.046	0	0.046	0.011	0
Henan	0	0	0	0	0			Jilin	0	0	0	0	0
Hubei	0	0	0	0	0			Heilongjiang	0.525	0	0.525	0.437	0
Hunan	0.0457194	0	0.0457194	0.0113167	0			Inner Mongolia	0	0	0	0	0
Jilin	0	0	0	0	0			Guizhou	0.272	0	0.272	0.13	0
Heilongjiang	0.524955	0	0.524955	0.437462	0			Yunnan	0	0	0	0	0
Inner Mongolia	0	0	0	0	0			Shaanxi	0	0	0	0	0
Guangxi	0	0	0	0	0			Gansu	0.241	0	0.241	0.199	0
Chongqing	0	0	0	0	0			Qinghai	0	0	0	0	0
Sichuan	0	0	0	0	0
Guizhou	0.272008	0	0.272008	0.130147	0
Yunnan	0	0	0	0	0
Tibet	0	0	0	0	0
Shaanxi	0	0	0	0	0
Gansu	0.24054	0	0.24054	0.198794	0
Qinghai	0	0	0	0	0
Ningxia	0	0	0	0	0
Xinjiang	0	0	0	0	0
