# Supplementary material for: Research on the spatial–temporal evolution of healthcare resource allocation efficiency in China
Source: Front Public Health. 2026 Jan 15;13:1729223. doi: 10.3389/fpubh.2025.1729223 (PMC12852340; doi:10.3389/fpubh.2025.1729223)
Supplement: Supplementary file 1 [file Data_Sheet_1.ZIP › Data Summary/Table 5 and Table 6/Supplementary Notes.txt]

Note: The software used for this research requires working with different file types.

1234.DTA contains the data used for analysis, sourced from "Raw data of various indicators by province from 2014 to 2023" XLSX worksheets in this folder.

1234.ins configures the software parameters.

TABLE3.out stores the output analysis results.

The JPG file is a screenshot of the core section extracted from TABLE3.OUT,and also constitutes the primary component of Table3 and Table4.

All three file types mentioned above can be viewed using a basic text editor. If you need to replicate the analysis results through the software, please feel free to contact the author. Thank you.
