# Supplementary material for: Research on the spatial–temporal evolution of healthcare resource allocation efficiency in China
Source: Front Public Health. 2026 Jan 15;13:1729223. doi: 10.3389/fpubh.2025.1729223 (PMC12852340; doi:10.3389/fpubh.2025.1729223)
Supplement: Supplementary file 1 [file Data_Sheet_1.ZIP › Data Summary/Table 5 and Table 6/table5 and 6.out]

 Results from DEAP Version 2.1
 
Instruction file = 1234.ins    
Data file          = 1234.dta    
 
 Input orientated Malmquist DEA
 

 DISTANCES SUMMARY


 year =     1

   firm      crs te rel to tech in yr      vrs
    no.      ************************       te
              t-1         t       t+1
 
     1     0.000     0.912     0.928     0.921
     2     0.000     0.896     0.907     0.946
     3     0.000     0.956     0.983     0.971
     4     0.000     0.575     0.603     0.586
     5     0.000     0.608     0.638     0.626
     6     0.000     0.708     0.732     0.710
     7     0.000     0.651     0.677     0.663
     8     0.000     0.654     0.679     0.662
     9     0.000     1.000     1.017     1.000
    10     0.000     0.905     0.927     0.925
    11     0.000     1.000     1.036     1.000
    12     0.000     0.910     0.945     0.921
    13     0.000     0.881     0.921     0.890
    14     0.000     1.000     1.042     1.000
    15     0.000     0.860     0.891     1.000
    16     0.000     0.948     0.978     1.000
    17     0.000     0.979     1.019     1.000
    18     0.000     1.000     1.040     1.000
    19     0.000     1.000     1.053     1.000
    20     0.000     1.000     1.089     1.000
    21     0.000     0.768     0.809     0.907
    22     0.000     1.000     1.015     1.000
    23     0.000     0.955     0.992     1.000
    24     0.000     1.000     1.057     1.000
    25     0.000     1.000     1.046     1.000
    26     0.000     0.733     0.745     1.000
    27     0.000     0.725     0.772     0.732
    28     0.000     0.847     0.876     0.860
    29     0.000     0.732     0.760     0.901
    30     0.000     0.802     0.840     0.913
    31     0.000     0.915     0.950     0.928

 mean      0.000     0.868     0.902     0.905

 year =     2

   firm      crs te rel to tech in yr      vrs
    no.      ************************       te
              t-1         t       t+1
 
     1     0.914     0.930     0.974     0.941
     2     0.875     0.889     0.932     0.955
     3     0.916     0.942     0.953     0.970
     4     0.548     0.574     0.582     0.585
     5     0.576     0.605     0.615     0.625
     6     0.697     0.720     0.727     0.721
     7     0.626     0.653     0.661     0.669
     8     0.665     0.693     0.697     0.699
     9     1.016     1.000     1.048     1.000
    10     0.892     0.913     0.925     0.949
    11     0.950     0.981     0.993     1.000
    12     0.881     0.916     0.927     0.927
    13     0.837     0.873     0.886     0.881
    14     0.981     1.000     1.013     1.000
    15     0.830     0.860     0.870     1.000
    16     0.924     0.954     0.965     1.000
    17     0.916     0.952     0.963     1.000
    18     0.973     1.000     0.991     1.000
    19     0.960     1.000     1.016     1.000
    20     0.942     1.000     1.021     1.000
    21     0.726     0.766     0.773     0.903
    22     0.989     1.000     1.016     1.000
    23     0.937     0.970     0.981     1.000
    24     0.907     0.952     0.957     0.953
    25     0.948     0.990     1.001     0.994
    26     0.752     0.769     0.779     1.000
    27     0.722     0.768     0.778     0.774
    28     0.849     0.879     0.889     0.890
    29     0.667     0.688     0.694     0.913
    30     0.770     0.806     0.819     1.000
    31     0.906     0.942     0.950     0.954

 mean      0.842     0.870     0.884     0.913

 year =     3

   firm      crs te rel to tech in yr      vrs
    no.      ************************       te
              t-1         t       t+1
 
     1     0.956     0.989     1.003     0.996
     2     0.883     0.910     0.923     0.975
     3     0.961     0.973     0.976     0.998
     4     0.600     0.611     0.622     0.622
     5     0.629     0.641     0.653     0.661
     6     0.727     0.734     0.731     0.735
     7     0.666     0.676     0.687     0.694
     8     0.737     0.741     0.728     0.748
     9     1.006     1.000     1.021     1.000
    10     0.894     0.905     0.909     0.941
    11     0.987     0.999     1.000     1.000
    12     0.905     0.915     0.916     0.922
    13     0.879     0.891     0.904     0.899
    14     1.000     1.000     1.016     1.000
    15     0.888     0.900     0.913     1.000
    16     0.955     0.967     0.969     1.000
    17     0.958     0.969     0.983     1.000
    18     1.014     1.000     1.005     1.000
    19     0.996     1.000     1.014     1.000
    20     1.006     1.000     1.043     1.000
    21     0.776     0.784     0.795     0.924
    22     0.992     1.000     0.988     1.000
    23     0.976     0.985     0.982     1.000
    24     0.918     0.923     0.910     0.926
    25     0.982     0.993     0.995     0.997
    26     0.743     0.753     0.756     1.000
    27     0.776     0.786     0.805     0.792
    28     0.921     0.932     0.934     0.944
    29     0.729     0.735     0.735     0.909
    30     0.808     0.821     0.834     0.960
    31     0.938     0.946     0.949     0.958

 mean      0.878     0.886     0.894     0.923

 year =     4

   firm      crs te rel to tech in yr      vrs
    no.      ************************       te
              t-1         t       t+1
 
     1     0.944     0.944     0.960     0.955
     2     0.882     0.895     0.911     0.963
     3     0.918     0.921     0.940     0.940
     4     0.624     0.636     0.654     0.648
     5     0.646     0.657     0.676     0.682
     6     0.738     0.732     0.751     0.733
     7     0.693     0.701     0.718     0.720
     8     0.746     0.738     0.746     0.743
     9     1.007     1.000     1.031     1.000
    10     0.916     0.922     0.937     0.961
    11     0.998     1.000     0.992     1.000
    12     0.938     0.936     0.959     0.947
    13     0.876     0.888     0.904     0.894
    14     1.023     1.000     1.026     1.000
    15     0.890     0.903     0.921     1.000
    16     0.957     0.959     0.980     1.000
    17     0.985     0.988     1.006     1.000
    18     1.000     1.000     1.007     1.000
    19     0.991     1.000     1.018     1.000
    20     0.984     1.000     1.035     1.000
    21     0.787     0.800     0.815     0.942
    22     1.016     1.000     1.020     1.000
    23     1.004     0.990     1.016     1.000
    24     0.927     0.915     0.922     0.916
    25     0.931     0.932     0.955     0.938
    26     0.771     0.775     0.787     1.000
    27     0.809     0.830     0.850     0.835
    28     0.910     0.912     0.933     0.923
    29     0.710     0.712     0.723     0.875
    30     0.806     0.821     0.840     0.949
    31     0.932     0.926     0.938     0.940

 mean      0.882     0.885     0.902     0.919

 year =     5

   firm      crs te rel to tech in yr      vrs
    no.      ************************       te
              t-1         t       t+1
 
     1     0.973     0.979     0.976     0.988
     2     0.890     0.906     0.905     0.980
     3     0.864     0.882     0.892     0.903
     4     0.650     0.662     0.652     0.680
     5     0.661     0.676     0.669     0.704
     6     0.706     0.725     0.739     0.727
     7     0.672     0.690     0.695     0.712
     8     0.709     0.719     0.756     0.739
     9     1.056     1.000     1.030     1.000
    10     0.888     0.899     0.903     0.931
    11     1.006     1.000     0.980     1.000
    12     0.912     0.934     0.949     0.943
    13     0.873     0.889     0.879     0.893
    14     0.999     1.000     1.055     1.000
    15     0.869     0.888     0.884     0.946
    16     0.944     0.966     0.983     1.000
    17     0.992     1.000     0.993     1.000
    18     0.993     1.000     1.057     1.000
    19     0.988     1.000     0.995     1.000
    20     0.982     1.000     0.986     1.000
    21     0.771     0.785     0.776     0.935
    22     0.950     0.962     1.006     0.973
    23     0.961     0.986     0.991     1.000
    24     0.945     0.953     0.996     0.955
    25     0.933     0.955     0.977     0.962
    26     0.653     0.663     0.664     1.000
    27     0.842     0.863     0.833     0.868
    28     0.898     0.921     0.937     0.938
    29     0.696     0.708     0.701     0.899
    30     0.813     0.836     0.819     0.993
    31     0.879     0.883     0.926     0.905

 mean      0.870     0.882     0.890     0.922

 year =     6

   firm      crs te rel to tech in yr      vrs
    no.      ************************       te
              t-1         t       t+1
 
     1     1.003     1.000     1.164     1.000
     2     0.927     0.926     1.075     1.000
     3     0.830     0.841     0.993     0.847
     4     0.638     0.629     0.728     0.646
     5     0.632     0.623     0.725     0.651
     6     0.695     0.704     0.821     0.715
     7     0.675     0.679     0.791     0.706
     8     0.721     0.758     0.856     0.768
     9     1.016     1.000     1.300     1.000
    10     0.892     0.891     1.055     0.907
    11     1.027     1.000     1.191     1.000
    12     0.919     0.929     1.090     0.930
    13     0.893     0.880     1.039     0.883
    14     0.978     1.000     1.171     1.000
    15     0.861     0.853     1.004     0.903
    16     0.963     0.979     1.148     1.000
    17     1.012     1.000     1.205     1.000
    18     0.918     0.965     1.093     0.976
    19     1.006     1.000     1.203     1.000
    20     1.046     1.000     1.166     1.000
    21     0.761     0.747     0.872     0.879
    22     0.956     1.000     1.161     1.000
    23     0.996     1.000     1.174     1.000
    24     0.930     0.967     1.105     0.970
    25     0.932     0.942     1.100     0.943
    26     0.602     0.603     0.736     1.000
    27     0.844     0.818     0.923     0.824
    28     0.831     0.872     1.014     0.893
    29     0.711     0.705     0.817     0.915
    30     0.857     0.843     0.965     1.000
    31     0.911     0.954     1.089     0.971

 mean      0.870     0.874     1.025     0.914

 year =     7

   firm      crs te rel to tech in yr      vrs
    no.      ************************       te
              t-1         t       t+1
 
     1     0.736     0.856     0.790     0.907
     2     0.737     0.857     0.791     0.971
     3     0.701     0.828     0.782     0.829
     4     0.531     0.617     0.598     0.632
     5     0.510     0.596     0.575     0.622
     6     0.563     0.656     0.632     0.664
     7     0.491     0.572     0.554     0.596
     8     0.446     0.518     0.502     0.543
     9     0.794     1.000     0.906     1.000
    10     0.752     0.889     0.841     0.905
    11     0.861     1.000     0.951     1.000
    12     0.785     0.934     0.896     0.939
    13     0.746     0.898     0.839     0.906
    14     0.860     1.000     0.993     1.000
    15     0.742     0.873     0.833     0.925
    16     0.836     0.981     0.940     1.000
    17     0.757     0.916     0.898     0.929
    18     0.894     1.000     1.003     1.000
    19     0.822     0.979     0.918     1.000
    20     0.896     1.000     1.026     1.000
    21     0.609     0.725     0.684     0.824
    22     0.859     1.000     0.957     1.000
    23     0.859     1.000     0.976     1.000
    24     0.824     0.944     0.919     0.954
    25     0.852     0.992     0.953     0.993
    26     0.574     0.697     0.658     1.000
    27     0.661     0.747     0.747     0.756
    28     0.730     0.851     0.815     0.871
    29     0.669     0.763     0.753     0.986
    30     0.734     0.841     0.815     1.000
    31     0.708     0.821     0.790     0.843

 mean      0.727     0.850     0.817     0.890

 year =     8

   firm      crs te rel to tech in yr      vrs
    no.      ************************       te
              t-1         t       t+1
 
     1     1.040     0.960     0.957     1.000
     2     0.948     0.875     0.871     1.000
     3     0.790     0.746     0.762     0.755
     4     0.618     0.598     0.610     0.619
     5     0.609     0.589     0.599     0.624
     6     0.658     0.625     0.643     0.630
     7     0.635     0.615     0.627     0.647
     8     0.610     0.596     0.616     0.623
     9     1.122     1.000     1.250     1.000
    10     0.904     0.856     0.872     0.883
    11     1.092     1.000     1.022     1.000
    12     0.915     0.871     0.896     0.884
    13     0.925     0.861     0.908     0.862
    14     0.995     0.980     0.997     0.986
    15     0.915     0.874     0.890     0.958
    16     0.970     0.931     0.955     1.000
    17     1.000     0.983     1.007     1.000
    18     1.014     1.000     1.034     1.000
    19     1.045     0.976     1.039     1.000
    20     1.012     1.000     1.025     1.000
    21     0.711     0.679     0.689     0.849
    22     1.057     1.000     1.035     1.000
    23     1.011     0.974     0.996     1.000
    24     0.952     0.925     0.955     0.930
    25     1.005     0.965     0.988     0.975
    26     0.614     0.579     0.598     1.000
    27     0.771     0.772     0.789     0.781
    28     0.804     0.774     0.796     0.802
    29     0.729     0.712     0.726     0.973
    30     0.853     0.825     0.833     1.000
    31     0.822     0.800     0.824     0.826

 mean      0.876     0.837     0.865     0.891

 year =     9

   firm      crs te rel to tech in yr      vrs
    no.      ************************       te
              t-1         t       t+1
 
     1     0.906     0.902     0.833     0.966
     2     0.805     0.802     0.772     0.959
     3     0.689     0.706     0.680     0.711
     4     0.569     0.579     0.534     0.606
     5     0.563     0.572     0.528     0.615
     6     0.602     0.622     0.580     0.631
     7     0.536     0.546     0.503     0.587
     8     0.624     0.645     0.602     0.668
     9     0.821     1.000     0.918     1.000
    10     0.835     0.850     0.804     0.875
    11     1.013     1.000     0.998     1.000
    12     0.818     0.852     0.811     0.856
    13     0.828     0.873     0.816     0.916
    14     0.930     0.951     0.891     0.952
    15     0.846     0.861     0.801     0.927
    16     0.856     0.884     0.843     1.000
    17     0.972     0.994     0.914     1.000
    18     0.952     0.978     0.912     1.000
    19     0.952     1.000     0.904     1.000
    20     0.992     1.000     0.933     1.000
    21     0.643     0.652     0.607     0.844
    22     0.983     1.000     0.956     1.000
    23     0.946     0.968     0.927     1.000
    24     0.919     0.950     0.878     0.958
    25     0.956     0.979     0.903     0.986
    26     0.507     0.519     0.502     1.000
    27     0.756     0.774     0.701     0.784
    28     0.689     0.707     0.645     0.743
    29     0.629     0.642     0.590     0.979
    30     0.811     0.818     0.746     1.000
    31     0.764     0.780     0.697     0.818

 mean      0.797     0.820     0.765     0.883

 year =    10

   firm      crs te rel to tech in yr      vrs
    no.      ************************       te
              t-1         t       t+1
 
     1     1.088     1.000     0.000     1.000
     2     0.981     0.903     0.000     0.993
     3     0.831     0.801     0.000     0.801
     4     0.699     0.637     0.000     0.646
     5     0.730     0.662     0.000     0.672
     6     0.775     0.708     0.000     0.711
     7     0.705     0.644     0.000     0.659
     8     0.873     0.816     0.000     0.826
     9     1.210     1.000     0.000     1.000
    10     0.971     0.902     0.000     0.910
    11     1.086     1.000     0.000     1.000
    12     0.913     0.846     0.000     0.853
    13     0.968     0.885     0.000     0.885
    14     0.933     0.870     0.000     0.870
    15     1.019     0.943     0.000     1.000
    16     0.990     0.924     0.000     1.000
    17     1.093     1.000     0.000     1.000
    18     1.001     0.916     0.000     0.923
    19     1.104     1.000     0.000     1.000
    20     1.121     1.000     0.000     1.000
    21     0.761     0.696     0.000     0.936
    22     1.093     1.000     0.000     1.000
    23     1.076     0.999     0.000     1.000
    24     1.060     0.953     0.000     0.957
    25     1.030     0.947     0.000     0.953
    26     0.548     0.521     0.000     1.000
    27     0.943     0.853     0.000     0.855
    28     0.949     0.864     0.000     0.889
    29     0.801     0.724     0.000     0.969
    30     1.027     0.935     0.000     1.000
    31     1.133     1.000     0.000     1.000

 mean      0.952     0.869     0.000     0.913
 
 [Note that t-1 in year 1 and t+1 in the final year are not defined]


 MALMQUIST INDEX SUMMARY

 year =     2

   firm   effch  techch    pech    sech   tfpch
 
     1   1.019   0.984   1.022   0.997   1.002
     2   0.993   0.986   1.009   0.983   0.979
     3   0.985   0.973   0.999   0.986   0.958
     4   0.998   0.954   0.999   0.999   0.952
     5   0.996   0.952   0.998   0.998   0.949
     6   1.017   0.967   1.016   1.001   0.984
     7   1.002   0.960   1.008   0.994   0.963
     8   1.060   0.962   1.056   1.004   1.019
     9   1.000   1.000   1.000   1.000   1.000
    10   1.009   0.977   1.026   0.983   0.985
    11   0.981   0.967   1.000   0.981   0.948
    12   1.007   0.962   1.007   1.001   0.969
    13   0.992   0.957   0.991   1.001   0.949
    14   1.000   0.970   1.000   1.000   0.970
    15   0.999   0.966   1.000   0.999   0.965
    16   1.006   0.969   1.000   1.006   0.974
    17   0.972   0.961   1.000   0.972   0.935
    18   1.000   0.967   1.000   1.000   0.967
    19   1.000   0.955   1.000   1.000   0.955
    20   1.000   0.930   1.000   1.000   0.930
    21   0.997   0.949   0.995   1.002   0.946
    22   1.000   0.987   1.000   1.000   0.987
    23   1.015   0.964   1.000   1.015   0.979
    24   0.952   0.950   0.953   0.999   0.904
    25   0.990   0.957   0.994   0.996   0.947
    26   1.048   0.981   1.000   1.048   1.029
    27   1.059   0.939   1.057   1.002   0.995
    28   1.037   0.966   1.035   1.002   1.002
    29   0.940   0.966   1.013   0.928   0.909
    30   1.005   0.955   1.095   0.918   0.960
    31   1.030   0.962   1.028   1.002   0.991

 mean    1.003   0.964   1.009   0.994   0.967

 year =     3

   firm   effch  techch    pech    sech   tfpch
 
     1   1.064   0.960   1.059   1.004   1.022
     2   1.023   0.962   1.021   1.002   0.985
     3   1.033   0.988   1.029   1.004   1.020
     4   1.064   0.984   1.063   1.001   1.047
     5   1.058   0.983   1.057   1.001   1.040
     6   1.019   0.991   1.019   1.000   1.010
     7   1.035   0.986   1.037   0.998   1.021
     8   1.069   0.995   1.069   1.000   1.063
     9   1.000   0.980   1.000   1.000   0.980
    10   0.991   0.988   0.992   0.999   0.979
    11   1.019   0.988   1.000   1.019   1.006
    12   0.998   0.989   0.995   1.003   0.987
    13   1.020   0.986   1.020   1.000   1.006
    14   1.000   0.993   1.000   1.000   0.993
    15   1.047   0.987   1.000   1.047   1.033
    16   1.014   0.988   1.000   1.014   1.002
    17   1.018   0.989   1.000   1.018   1.006
    18   1.000   1.011   1.000   1.000   1.011
    19   1.000   0.990   1.000   1.000   0.990
    20   1.000   0.992   1.000   1.000   0.992
    21   1.023   0.990   1.024   0.999   1.014
    22   1.000   0.988   1.000   1.000   0.988
    23   1.016   0.990   1.000   1.016   1.005
    24   0.969   0.995   0.971   0.998   0.964
    25   1.004   0.989   1.004   1.000   0.992
    26   0.979   0.987   1.000   0.979   0.966
    27   1.024   0.987   1.023   1.001   1.011
    28   1.061   0.988   1.060   1.001   1.048
    29   1.067   0.992   0.995   1.072   1.059
    30   1.018   0.985   0.960   1.060   1.002
    31   1.004   0.992   1.005   0.999   0.996

 mean    1.020   0.988   1.013   1.007   1.007

 year =     4

   firm   effch  techch    pech    sech   tfpch
 
     1   0.954   0.993   0.959   0.996   0.947
     2   0.984   0.986   0.988   0.996   0.970
     3   0.946   0.997   0.942   1.005   0.943
     4   1.042   0.981   1.042   1.000   1.022
     5   1.025   0.982   1.031   0.994   1.007
     6   0.998   1.006   0.998   1.000   1.004
     7   1.037   0.986   1.037   1.000   1.023
     8   0.996   1.014   0.993   1.002   1.010
     9   1.000   0.993   1.000   1.000   0.993
    10   1.019   0.994   1.021   0.998   1.013
    11   1.000   0.998   1.000   1.000   0.999
    12   1.023   1.000   1.027   0.996   1.023
    13   0.997   0.986   0.995   1.002   0.983
    14   1.000   1.004   1.000   1.000   1.004
    15   1.004   0.986   1.000   1.004   0.989
    16   0.992   0.998   1.000   0.992   0.989
    17   1.020   0.991   1.000   1.020   1.010
    18   1.000   0.997   1.000   1.000   0.997
    19   1.000   0.989   1.000   1.000   0.989
    20   1.000   0.971   1.000   1.000   0.971
    21   1.021   0.985   1.019   1.002   1.005
    22   1.000   1.014   1.000   1.000   1.014
    23   1.005   1.008   1.000   1.005   1.014
    24   0.991   1.014   0.989   1.002   1.005
    25   0.938   0.999   0.941   0.997   0.937
    26   1.029   0.995   1.000   1.029   1.024
    27   1.055   0.976   1.054   1.001   1.030
    28   0.978   0.998   0.978   1.001   0.977
    29   0.970   0.998   0.963   1.007   0.968
    30   1.000   0.983   0.989   1.011   0.983
    31   0.979   1.002   0.981   0.997   0.980

 mean    1.000   0.994   0.998   1.002   0.994

 year =     5

   firm   effch  techch    pech    sech   tfpch
 
     1   1.037   0.988   1.035   1.002   1.025
     2   1.012   0.983   1.018   0.994   0.995
     3   0.958   0.979   0.961   0.997   0.939
     4   1.040   0.977   1.049   0.992   1.017
     5   1.029   0.974   1.033   0.997   1.003
     6   0.989   0.975   0.991   0.999   0.965
     7   0.984   0.975   0.989   0.995   0.960
     8   0.975   0.987   0.996   0.979   0.963
     9   1.000   1.012   1.000   1.000   1.012
    10   0.974   0.986   0.969   1.006   0.961
    11   1.000   1.007   1.000   1.000   1.007
    12   0.998   0.976   0.995   1.003   0.974
    13   1.001   0.982   0.998   1.003   0.984
    14   1.000   0.987   1.000   1.000   0.987
    15   0.983   0.980   0.946   1.039   0.963
    16   1.008   0.978   1.000   1.008   0.985
    17   1.012   0.987   1.000   1.012   0.999
    18   1.000   0.993   1.000   1.000   0.993
    19   1.000   0.985   1.000   1.000   0.985
    20   1.000   0.974   1.000   1.000   0.974
    21   0.981   0.982   0.993   0.987   0.963
    22   0.962   0.984   0.973   0.988   0.946
    23   0.995   0.975   1.000   0.995   0.970
    24   1.041   0.992   1.043   0.999   1.033
    25   1.025   0.976   1.025   1.000   1.001
    26   0.856   0.984   1.000   0.856   0.843
    27   1.040   0.976   1.039   1.001   1.014
    28   1.010   0.976   1.017   0.993   0.986
    29   0.994   0.984   1.028   0.968   0.978
    30   1.019   0.975   1.047   0.973   0.993
    31   0.953   0.991   0.963   0.990   0.945

 mean    0.996   0.983   1.003   0.992   0.979

 year =     6

   firm   effch  techch    pech    sech   tfpch
 
     1   1.022   1.003   1.012   1.010   1.025
     2   1.022   1.001   1.020   1.002   1.023
     3   0.953   0.988   0.937   1.017   0.942
     4   0.950   1.015   0.950   1.000   0.964
     5   0.921   1.012   0.925   0.997   0.933
     6   0.972   0.984   0.984   0.988   0.956
     7   0.984   0.993   0.992   0.993   0.978
     8   1.054   0.951   1.039   1.014   1.002
     9   1.000   0.993   1.000   1.000   0.993
    10   0.991   0.998   0.975   1.017   0.989
    11   1.000   1.024   1.000   1.000   1.024
    12   0.994   0.987   0.986   1.008   0.981
    13   0.989   1.014   0.989   1.001   1.003
    14   1.000   0.962   1.000   1.000   0.962
    15   0.961   1.007   0.955   1.007   0.968
    16   1.013   0.983   1.000   1.013   0.996
    17   1.000   1.010   1.000   1.000   1.010
    18   0.965   0.949   0.976   0.989   0.916
    19   1.000   1.006   1.000   1.000   1.006
    20   1.000   1.030   1.000   1.000   1.030
    21   0.952   1.015   0.939   1.013   0.966
    22   1.040   0.956   1.027   1.012   0.994
    23   1.015   0.995   1.000   1.015   1.010
    24   1.015   0.959   1.016   0.999   0.974
    25   0.987   0.983   0.981   1.006   0.970
    26   0.909   0.999   1.000   0.909   0.908
    27   0.948   1.034   0.949   0.998   0.980
    28   0.947   0.968   0.952   0.995   0.917
    29   0.995   1.010   1.018   0.978   1.005
    30   1.009   1.018   1.007   1.002   1.027
    31   1.081   0.954   1.072   1.008   1.031

 mean    0.989   0.993   0.990   0.999   0.983

 year =     7

   firm   effch  techch    pech    sech   tfpch
 
     1   0.856   0.859   0.907   0.944   0.736
     2   0.926   0.861   0.971   0.953   0.797
     3   0.984   0.847   0.979   1.005   0.834
     4   0.982   0.862   0.978   1.003   0.846
     5   0.956   0.858   0.955   1.001   0.820
     6   0.932   0.858   0.929   1.003   0.799
     7   0.843   0.858   0.845   0.998   0.724
     8   0.683   0.873   0.707   0.967   0.597
     9   1.000   0.781   1.000   1.000   0.781
    10   0.998   0.845   0.998   1.000   0.844
    11   1.000   0.850   1.000   1.000   0.850
    12   1.005   0.847   1.010   0.995   0.851
    13   1.020   0.839   1.027   0.994   0.856
    14   1.000   0.857   1.000   1.000   0.857
    15   1.023   0.850   1.024   0.999   0.870
    16   1.002   0.852   1.000   1.002   0.854
    17   0.916   0.828   0.929   0.986   0.759
    18   1.037   0.889   1.025   1.011   0.921
    19   0.979   0.836   1.000   0.979   0.818
    20   1.000   0.877   1.000   1.000   0.877
    21   0.971   0.848   0.937   1.036   0.823
    22   1.000   0.860   1.000   1.000   0.860
    23   1.000   0.855   1.000   1.000   0.855
    24   0.976   0.874   0.983   0.993   0.853
    25   1.053   0.858   1.053   1.000   0.903
    26   1.156   0.822   1.000   1.156   0.950
    27   0.914   0.885   0.918   0.996   0.809
    28   0.976   0.859   0.976   1.001   0.838
    29   1.082   0.870   1.077   1.005   0.941
    30   0.998   0.873   1.000   0.998   0.871
    31   0.861   0.869   0.868   0.991   0.748

 mean    0.968   0.855   0.968   1.000   0.827

 year =     8

   firm   effch  techch    pech    sech   tfpch
 
     1   1.122   1.083   1.103   1.018   1.216
     2   1.021   1.083   1.030   0.991   1.106
     3   0.902   1.059   0.911   0.989   0.954
     4   0.969   1.032   0.978   0.991   1.001
     5   0.987   1.035   1.003   0.984   1.022
     6   0.952   1.046   0.949   1.004   0.996
     7   1.075   1.032   1.085   0.991   1.109
     8   1.151   1.028   1.147   1.003   1.183
     9   1.000   1.113   1.000   1.000   1.113
    10   0.963   1.057   0.975   0.987   1.018
    11   1.000   1.071   1.000   1.000   1.071
    12   0.933   1.046   0.942   0.991   0.976
    13   0.959   1.073   0.952   1.008   1.029
    14   0.980   1.011   0.986   0.994   0.991
    15   1.001   1.047   1.036   0.966   1.048
    16   0.949   1.043   1.000   0.949   0.990
    17   1.072   1.019   1.076   0.996   1.093
    18   1.000   1.005   1.000   1.000   1.005
    19   0.998   1.068   1.000   0.998   1.066
    20   1.000   0.993   1.000   1.000   0.993
    21   0.936   1.054   1.031   0.909   0.987
    22   1.000   1.051   1.000   1.000   1.051
    23   0.974   1.032   1.000   0.974   1.004
    24   0.980   1.028   0.975   1.005   1.007
    25   0.972   1.041   0.982   0.990   1.013
    26   0.831   1.060   1.000   0.831   0.880
    27   1.033   1.000   1.033   1.000   1.033
    28   0.909   1.042   0.920   0.988   0.948
    29   0.934   1.018   0.988   0.945   0.950
    30   0.981   1.032   1.000   0.981   1.013
    31   0.975   1.033   0.980   0.995   1.008

 mean    0.984   1.043   1.001   0.982   1.026

 year =     9

   firm   effch  techch    pech    sech   tfpch
 
     1   0.940   1.004   0.966   0.972   0.943
     2   0.917   1.004   0.959   0.956   0.920
     3   0.946   0.978   0.941   1.005   0.925
     4   0.968   0.981   0.980   0.988   0.950
     5   0.971   0.984   0.986   0.985   0.955
     6   0.995   0.970   1.002   0.994   0.965
     7   0.888   0.981   0.908   0.978   0.871
     8   1.081   0.968   1.073   1.008   1.047
     9   1.000   0.811   1.000   1.000   0.811
    10   0.993   0.982   0.990   1.003   0.975
    11   1.000   0.996   1.000   1.000   0.996
    12   0.978   0.966   0.968   1.011   0.945
    13   1.014   0.948   1.062   0.954   0.961
    14   0.970   0.981   0.965   1.005   0.952
    15   0.985   0.982   0.968   1.018   0.968
    16   0.949   0.972   1.000   0.949   0.922
    17   1.012   0.977   1.000   1.012   0.988
    18   0.978   0.970   1.000   0.978   0.948
    19   1.024   0.946   1.000   1.024   0.969
    20   1.000   0.984   1.000   1.000   0.984
    21   0.960   0.986   0.994   0.966   0.947
    22   1.000   0.975   1.000   1.000   0.975
    23   0.994   0.977   1.000   0.994   0.972
    24   1.027   0.968   1.031   0.997   0.994
    25   1.015   0.976   1.012   1.003   0.990
    26   0.897   0.972   1.000   0.897   0.871
    27   1.003   0.977   1.004   0.999   0.980
    28   0.913   0.973   0.927   0.986   0.889
    29   0.902   0.981   1.005   0.897   0.884
    30   0.992   0.991   1.000   0.992   0.982
    31   0.974   0.976   0.990   0.984   0.951

 mean    0.976   0.971   0.991   0.985   0.948

 year =    10

   firm   effch  techch    pech    sech   tfpch
 
     1   1.108   1.086   1.035   1.071   1.203
     2   1.126   1.063   1.036   1.087   1.196
     3   1.135   1.038   1.127   1.007   1.177
     4   1.100   1.091   1.066   1.032   1.200
     5   1.159   1.093   1.092   1.061   1.266
     6   1.138   1.084   1.126   1.010   1.234
     7   1.179   1.090   1.123   1.050   1.284
     8   1.266   1.071   1.236   1.024   1.355
     9   1.000   1.148   1.000   1.000   1.148
    10   1.061   1.067   1.040   1.020   1.132
    11   1.000   1.043   1.000   1.000   1.043
    12   0.993   1.065   0.997   0.996   1.058
    13   1.014   1.082   0.966   1.049   1.097
    14   0.915   1.070   0.914   1.001   0.979
    15   1.095   1.078   1.078   1.016   1.181
    16   1.045   1.060   1.000   1.045   1.108
    17   1.006   1.090   1.000   1.006   1.097
    18   0.937   1.083   0.923   1.014   1.014
    19   1.000   1.105   1.000   1.000   1.105
    20   1.000   1.096   1.000   1.000   1.096
    21   1.067   1.084   1.110   0.962   1.157
    22   1.000   1.069   1.000   1.000   1.069
    23   1.032   1.060   1.000   1.032   1.094
    24   1.003   1.097   0.999   1.004   1.100
    25   0.967   1.086   0.966   1.001   1.051
    26   1.005   1.042   1.000   1.005   1.047
    27   1.102   1.104   1.091   1.011   1.217
    28   1.221   1.098   1.197   1.021   1.341
    29   1.128   1.097   0.991   1.139   1.238
    30   1.142   1.098   1.000   1.142   1.253
    31   1.282   1.126   1.223   1.049   1.444

 mean    1.068   1.082   1.040   1.027   1.156


 MALMQUIST INDEX SUMMARY OF ANNUAL MEANS

   year   effch  techch    pech    sech   tfpch
 
     2   1.003   0.964   1.009   0.994   0.967
     3   1.020   0.988   1.013   1.007   1.007
     4   1.000   0.994   0.998   1.002   0.994
     5   0.996   0.983   1.003   0.992   0.979
     6   0.989   0.993   0.990   0.999   0.983
     7   0.968   0.855   0.968   1.000   0.827
     8   0.984   1.043   1.001   0.982   1.026
     9   0.976   0.971   0.991   0.985   0.948
    10   1.068   1.082   1.040   1.027   1.156

 mean    1.000   0.984   1.001   0.999   0.984


 MALMQUIST INDEX SUMMARY OF FIRM MEANS

   firm   effch  techch    pech    sech   tfpch
 
     1   1.010   0.993   1.009   1.001   1.004
     2   1.001   0.990   1.005   0.995   0.991
     3   0.980   0.981   0.979   1.002   0.962
     4   1.011   0.985   1.011   1.001   0.996
     5   1.010   0.984   1.008   1.002   0.993
     6   1.000   0.985   1.000   1.000   0.985
     7   0.999   0.983   0.999   0.999   0.982
     8   1.025   0.982   1.025   1.000   1.006
     9   1.000   0.974   1.000   1.000   0.974
    10   1.000   0.986   0.998   1.001   0.986
    11   1.000   0.992   1.000   1.000   0.992
    12   0.992   0.980   0.992   1.000   0.972
    13   1.001   0.983   0.999   1.001   0.983
    14   0.985   0.980   0.985   1.000   0.965
    15   1.010   0.985   1.000   1.010   0.995
    16   0.997   0.981   1.000   0.997   0.978
    17   1.002   0.981   1.000   1.002   0.983
    18   0.990   0.984   0.991   0.999   0.974
    19   1.000   0.984   1.000   1.000   0.984
    20   1.000   0.981   1.000   1.000   0.981
    21   0.989   0.986   1.004   0.986   0.975
    22   1.000   0.985   1.000   1.000   0.985
    23   1.005   0.983   1.000   1.005   0.988
    24   0.995   0.985   0.995   0.999   0.979
    25   0.994   0.983   0.995   0.999   0.977
    26   0.963   0.980   1.000   0.963   0.944
    27   1.018   0.985   1.017   1.001   1.003
    28   1.002   0.984   1.004   0.999   0.986
    29   0.999   0.989   1.008   0.991   0.988
    30   1.017   0.988   1.010   1.007   1.005
    31   1.010   0.987   1.008   1.002   0.997

 mean    1.000   0.984   1.001   0.999   0.984
 
 [Note that all Malmquist index averages are geometric means]
